# Supplementary material for: IRX3 plays an important role in the pathogenesis of metabolic-associated fatty liver disease by regulating hepatic lipid metabolism
Source: Front Endocrinol (Lausanne). 2022 Jul 26;13:895593. doi: 10.3389/fendo.2022.895593 (PMC9360787; doi:10.3389/fendo.2022.895593)
Supplement: Supplementary file 3 [file Table_1.xlsx]

## Sheet: Sheet1
	Table S1 Clinical Characteristics of MAFLD patients and Controls
Project		MAFLD								Control
		No.1	No.2	No.3	No.4	No.5	No.6	No.7		A	B	C	D	E	F	G	H	I
Sex		M	M	M	M	M	M	M		M	M	M	M	M	M	M	M	M
Age (year)		42	40	37	46	50	54	45		37	53	48	31	54	48	52	49	29
BMI (kg/m2)		37.2	30.5	30.4	22.5	22.2	27.8	32.7		25.4	23.9	23.7	21.5	23.9	23.1	16.3	24.2	22.1
ALT (U/L)		183.7	49.4	25	100.7	25.3	27.8	56.4		30.7	25	24.6	49	8.7	11.9	35.7	33.7	38.5
ALP (U/L)		110.5	93.7	56.7	98.4	47.6	47.4	67.8		92.7	44.7	61.8	51.7	51.3	48.7	47.8	76.3	37.4
GGT (U/L)		119.4	78.4	44.7	113.4	48.6	38.8	73.4		42.7	67.5	55.4	78.6	27.8	37.4	65.8	34.1	44.5
TC (mmol/L)		6.67	6.62	5.68	4.98	6.02	5.1	5.45		4.86	4.43	4.93	5.74	4.51	4.61	4.57	4.94	4.6
TG (mmol/L)		2.45	2.07	1.98	1.54	1.93	1.68	1.86		1.44	1.64	1.57	1.87	1.34	1.56	1.68	1.68	1.37		－
HDL-C (mmol/L)		1.14	0.95	0.92	1.26	1.04	1.21	0.95		1.26	1.41	1.27	1.56	1.54	1.31	1.45	1.47	1.36
LDL-C (mmol/L)		3.97	4.18	2.75	2.78	3.65	2.87	3.41		2.76	2.78	2.64	2.86	2.47	2.54	2.55	2.73	2.89
FBG (mmol/L)		5.5	6.2	6.8	6.7	7.3	5.1	5.8		4.3	5.8	5.5	4.9	6.3	4.9	4.5	4.9	4.6
UA (μmol/L)		543.64	518.76	481.7	456.78	506.71	437.14	387.43		478.7	407.5	421.7	367.3	398.7	367.1	417.2	373.2	376.8
MetS		+	+	+	－	+	－	+		－	－	－	－	－	－	－	－	－
Diabetes		－	+	+	+	+	－	+		－	－	－	－	+	－	－	－	－
Hypertension		+	+	－	+	+	+	_		－	－	－	+	－	－	+	－	－
NAS		6	5	5	4	5	4	5		2	1	1	3	2	0	1	1	0
Note: ALT, alanine aminotransferase; AST, aspartate aminotransferase; ALP, alkaline phosphatase; BMI, body mass index; FBG, fasting blood glucose; GGT, γ-glutamyl transpeptidase; HDL-C, high-density lipoprotein cholesterol; LDL-C, low-density lipoprotein cholesterol; MetS, metabolic syndrome; TC, total cholesterol; Tri, Triglycerides; UA, uric acid
											－
