# Supplementary material for: IRX3 plays an important role in the pathogenesis of metabolic-associated fatty liver disease by regulating hepatic lipid metabolism
Source: Front Endocrinol (Lausanne). 2022 Jul 26;13:895593. doi: 10.3389/fendo.2022.895593 (PMC9360787; doi:10.3389/fendo.2022.895593)
Supplement: Supplementary file 4 [file Table_2.xlsx]

## Sheet: Sheet1
Table S2.RNAseq data of 331 differentially expressed genes from liver tissues of MAFLD patients and controls
Gene_ID	Symbol	description	patient-1	patient-2	patient-3	patient-4	patient-5	patient-6	patient-7	Control-A	Control-B	Control-C	Control-D	Control-E	Control-F	Control-G	Control-H	Control-I	G1（MAFLD）	G2（Control）	G2_vs_G1_log2FoldChange	G2_vs_G1_Pvalue	G2_vs_G1_FDR
ENSG00000135220	UGT2A3	UDP glucuronosyltransferase family 2 member A3	11.295	11.2427	11.5066	9.6459	10.4652	11.3847	10.6193	8.17983	9.20806	8.60369	10.2017	8.6589	7.40451	8.11374	9.93569	9.37702	10.8799	8.85368	-2.02623	9.92e-08	0.00361356
ENSG00000165682	CLEC1B	C-type lectin domain family 1 member B	9.22982	10.2758	10.2057	11.6078	9.34918	10.3873	10.1348	8.04467	8.78551	8.24936	9.72517	9.33704	8.10222	7.87652	8.71478	6.87622	10.1701	8.41239	-1.75767	2.04e-06	0.0153977
ENSG00000142197	DOPEY2	dopey family member 2	10.6546	9.32564	9.45512	8.76513	9.42051	9.46623	9.2697	8.47846	8.95841	8.29331	8.95401	8.28445	8.2313	8.17991	7.61106	7.94699	9.47956	8.32643	-1.15312	2.1e-06	0.0153977
ENSG00000173156	RHOD	ras homolog family member D	9.48886	9.34107	10.0615	9.03501	9.8506	9.23658	10.084	11.2371	10.183	10.2778	9.87675	10.7621	11.2014	11.7432	10.8248	10.5429	9.58537	10.7388	1.15339	2.11e-06	0.0153977
ENSG00000154080	CHST9	carbohydrate sulfotransferase 9	9.67285	9.88287	9.75238	8.18478	8.95664	8.87849	7.83996	6.51996	7.65259	6.45627	6.86146	6.7279	6.39177	5.52356	7.77377	8.87774	9.024	6.97611	-2.04788	3.56e-06	0.0194561
ENSG00000248383	PCDHAC1	protocadherin alpha subfamily C, 1	3.89193	3.99569	3.22575	6.2343	3.44848	4.61731	4.10576	1.91789	2.02308	3.38029	2.2758	2.37849	2.11061	2.58496	1.96996	0	4.21703	2.07123	-2.1458	3.74e-06	0.0194561
ENSG00000134042	MRO	maestro	9.74309	6.928	9.10966	9.60834	7.50546	8.27981	7.08897	7.74792	5.9844	6.72229	6.5065	7.63225	5.98245	6.26679	6.4197	7.306	8.32333	6.72981	-1.59352	7.08e-06	0.0304854
ENSG00000169252	ADRB2	adrenoceptor beta 2	6.67227	7.26654	7.07341	6.89652	7.03365	6.90641	6.78391	9.07947	7.35243	7.48219	7.44864	8.21987	8.4387	9.02237	7.78653	7.51335	6.94753	8.03817	1.09064	7.53e-06	0.0304854
ENSG00000276019	HULC	Highly up-regulated in liver cancer conserved region	10.8814	11.1509	10.3936	9.48764	10.3554	9.72259	9.08961	6.97775	7.37923	8.40436	8.77829	8.83508	9.32347	7.04439	7.66044	9.84366	10.1544	8.24963	-1.90482	1.17e-05	0.0426372
ENSG00000251164	HULC	hepatocellular carcinoma up-regulated long non-coding RNA	9.93655	10.3578	9.57586	7.85185	9.3246	8.86705	8.2821	6.02037	6.37017	7.76484	8.08085	8.21478	8.1868	6	6.84279	8.67066	9.17083	7.35014	-1.82069	2.35e-05	0.0717124
ENSG00000099284	H2AFY2	H2A histone family member Y2	8.82339	8.585	8.39686	8.04999	7.03365	7.39479	6.74081	6.44525	6.37017	6.76453	6.86146	7.41867	5.82245	6.6865	7.05813	7.01261	7.86064	6.71553	-1.14511	2.89e-05	0.0717124
ENSG00000262003	AC087392.1	---	4.5229	2.48561	2.49613	3.02857	4.59331	2.84716	3.42361	5.44648	7.20041	6.81901	5.87381	4.15378	2.36413	5.90689	4.28377	6.77245	3.34247	5.42452	2.08205	3.06e-05	0.0717124
ENSG00000152779	SLC16A12	solute carrier family 16 member 12	6.60143	7.88744	2.90658	4.70377	2.43495	3.98823	2.90435	2.90374	3.48736	2.63908	1.72491	2.37849	3.55899	0	2.28986	3.52141	4.48954	2.50043	-1.98911	3.24e-05	0.0717124
ENSG00000243135	UGT1A3	UDP glucuronosyltransferase family 1 member A3	12.807	7.90831	7.48576	12.6608	6.36699	7.18965	7.59576	7.88425	7.74479	6.69342	7.46128	7.06983	7.19175	7.5157	7.42764	7.77354	8.85918	7.41802	-1.44116	3.25e-05	0.0717124
ENSG00000135750	KCNK1	potassium two pore domain channel subfamily K member 1	7.40587	6.26513	7.58675	7.97499	8.23749	6.861	8.22068	9.30324	8.13387	9.21688	7.91159	9.85982	9.94277	10.8765	8.02065	7.84105	7.50742	9.01182	1.5044	3.62e-05	0.0717124
ENSG00000274021	AC024909.3	---	2.34259	2.48561	3.98673	5.05399	2.70251	2.23802	3.09895	5.44648	6.15954	6.75059	4.6337	6.33626	6.22577	6.24793	2.96489	3.78789	3.12977	5.39478	2.26501	3.64e-05	0.0717124
ENSG00000131791	PRKAB2	protein kinase AMP-activated non-catalytic subunit beta 2	12.1333	11.7356	10.2798	9.46406	10.2339	11.1834	10.2249	9.73976	9.61185	9.72462	10.2498	9.28942	8.52572	9.35975	9.68947	10.1162	10.7507	9.58962	-1.16109	4.03e-05	0.0733002
ENSG00000257524	AL157935.2	---	4.47087	4.83816	4.29034	4.49058	4.5259	4.61731	6.87974	7.58349	7.56969	7.90992	6.65692	6.96461	7.53286	6.93074	4.81919	5.30148	4.87327	6.80765	1.93438	5.29e-05	0.0815217
ENSG00000135218	CD36	CD36 molecule	9.83729	11.573	11.4445	13.0766	11.1904	12.0919	11.6805	7.77257	10.4538	10.7841	10.5015	10.4201	9.54635	7.77479	10.7453	8.57256	11.5563	9.61901	-1.9373	5.6e-05	0.0815217
ENSG00000125962	ARMCX5	armadillo repeat containing, X-linked 5	5.85822	6.82931	6.95965	6.07104	6.76796	6.66352	8.20491	7.51208	9.07229	6.72229	8.35929	8.6849	8.48954	9.41363	8.2314	7.69462	6.76494	8.24223	1.47728	5.81e-05	0.0815217
ENSG00000148344	PTGES	prostaglandin E synthase	3.05829	2.98205	3.60171	4.75249	4.83525	4.29186	3.80463	4.28722	4.27702	5.34848	6.58944	5.79699	7.20803	7.53916	5.93773	3.78789	3.90375	5.64133	1.73757	6.76e-05	0.0912147
ENSG00000279108	AC008537.3	---	6.94444	8.00837	3.98673	4.01926	3.12318	5.88852	3.91215	3.48395	4.48874	4.23111	3.81405	3.06176	3.34007	2	1.96996	4.45718	5.12609	3.42742	-1.69867	8.08e-05	0.101439
ENSG00000280734	LINC01232	long intergenic non-protein coding RNA 1232	7.47355	8.58067	7.31964	5.90858	7.17235	7.13982	6.72615	6.21281	5.64478	5.5227	6.57788	6.7279	5.46413	5.93074	5.84314	6.55736	7.18868	6.05349	-1.13519	0.000100838	0.121123
ENSG00000172478	C2orf54	chromosome 2 open reading frame 54	7.26019	0	6.23395	5.70086	6.97167	7.24962	4.35477	4.28722	4.19893	4.14844	2.83759	5.23838	4.26701	3	3.66337	2.16809	5.39587	3.75656	-1.6393	0.000108459	0.121123
ENSG00000171747	LGALS4	galectin 4	10.9975	8.72098	9.21933	10.3508	10.3638	12.7059	8.75613	8.23409	9.30909	8.10338	9.27177	9.05892	7.94109	10.1523	8.77367	8.70731	10.1592	8.83907	-1.32015	0.000109752	0.121123
ENSG00000156113	KCNMA1	potassium calcium-activated channel subfamily M alpha 1	9.93535	8.75978	7.92106	8.83182	6.38612	9.36955	8.14004	7.26518	7.76526	6.52342	8.39266	6.40937	6.19343	7.50779	7.30878	6.64392	8.47767	7.1122	-1.36547	0.000121861	0.126186
ENSG00000130222	GADD45G	growth arrest and DNA damage inducible gamma	6.87606	7.43901	6.49379	8.63151	8.96938	6.99317	7.62766	9.38146	7.93143	9.04757	8.43813	8.81504	10.1686	10.4888	8.19834	9.87621	7.5758	9.14951	1.57372	0.000129198	0.126186
ENSG00000187017	ESPN	espin	9.9087	9.18733	9.12893	7.92274	9.46167	9.67964	9.22088	7.42145	7.95538	7.33108	9.03233	8.72841	8.05799	8.26679	8.31307	8.57256	9.2157	8.18656	-1.02914	0.000158799	0.146173
ENSG00000115457	IGFBP2	insulin like growth factor binding protein 2	10.9012	11.2102	10.054	10.5697	11.8264	10.8885	11.2072	11.8891	11.8852	10.9625	11.947	11.7024	12.4305	14.0364	12.1934	12.1022	10.951	12.1276	1.17661	0.000177163	0.152468
ENSG00000182612	TSPAN10	tetraspanin 10	5.46482	4.94975	4.48232	3.7581	4.71934	2.57451	4.63139	0	2.8337	2.63908	4.33724	2.05309	1.80284	2	1.96996	2.16809	4.3686	2.20044	-2.16816	0.000181929	0.152468
ENSG00000181036	FCRL6	Fc receptor like 6	3.6325	4.2782	4.8962	7.69868	5.38436	4.75609	9.25701	0	4.55293	4.58551	4.28131	4.23647	4.64736	3	5.57534	2.77058	5.70043	3.73883	-1.9616	0.000192578	0.152468
ENSG00000278918	AC080112.4	---	3.81053	2.15398	1.9203	3.3147	3.93775	3.27414	3.27039	6.83289	5.27782	4.64703	4.16251	4.15378	4.38629	4.85798	4.28377	4.45718	3.0974	4.78436	1.68696	0.000201441	0.152976
ENSG00000163449	TMEM169	transmembrane protein 169	6.32192	6.15301	6.63524	5.6244	5.78114	6.32745	5.78285	3.89661	5.31532	4.64703	5.85478	5.35401	3.74903	3.16993	4.96108	4.79647	6.08943	4.63825	-1.45118	0.000215769	0.157941
ENSG00000196208	GREB1	growth regulation by estrogen in breast cancer 1	9.02855	7.6684	6.4175	5.72548	5.45854	8.30263	4.10576	5.21424	4.55293	4.76271	6.5065	4.38886	2.9331	4.52356	6.24573	5.8598	6.67241	4.9986	-1.67381	0.000229853	0.160981
ENSG00000147872	PLIN2	perilipin 2	14.6487	14.0682	13.2763	12.5463	13.3284	11.825	14.5307	12.7251	11.6991	12.954	11.6623	12.8837	12.9897	12.2201	12.0578	12.154	13.4605	12.3718	-1.08873	0.000241612	0.161994
ENSG00000150893	FREM2	FRAS1 related extracellular matrix protein 2	9.01271	7.78584	9.17136	7.95952	7.11617	10.1902	6.68126	5.86855	6.87592	5.31096	6.81298	6.39144	6.74415	7.53138	8.34794	7.40846	8.27386	6.8102	-1.46367	0.00027869	0.181169
ENSG00000181827	RFX7	regulatory factor X7	7.60005	8.25643	8.89576	9.01269	8.12811	9.47128	8.47854	8.13775	8.12334	6.72229	7.43589	6.52902	6.46135	6.52356	8.35224	7.07625	8.54898	7.26241	-1.28657	0.000283551	0.181169
ENSG00000092068	SLC7A8	solute carrier family 7 member 8	7.89973	8.28331	9.48159	10.0125	8.18384	8.30828	8.50883	8.08459	7.76526	6.60318	8.44132	7.90927	6.55343	6.49185	7.97119	6.90455	8.6683	7.41385	-1.25445	0.000327294	0.196657
ENSG00000112096	SOD2	superoxide dismutase 2	11.6454	11.5795	12.1398	10.7035	13.3994	12.5172	13.1299	14.499	13.8407	13.5878	12.3714	13.9094	14.4954	14.9907	13.2602	11.8791	12.1592	13.6482	1.48893	0.000345369	0.202618
ENSG00000174827	PDZK1	PDZ domain containing 1	12.2479	11.86	11.13	9.61988	10.4719	11.1069	11.0171	7.56243	10.1128	9.22698	10.6627	9.67019	9.76983	8.23362	10.3272	10.5763	11.0648	9.57135	-1.49346	0.000351171	0.202618
ENSG00000153234	NR4A2	nuclear receptor subfamily 4 group A member 2	5.9749	5.75243	6.90482	6.8525	6.61418	5.51128	6.81195	9.04446	6.25911	5.31096	6.28269	8.41888	8.26282	9.79442	8.98225	6.04934	6.34601	7.60055	1.25454	0.00038248	0.212891
ENSG00000075240	GRAMD4	GRAM domain containing 4	9.74583	9.83824	9.82062	9.81311	10.2678	9.34501	11.2837	13.9866	9.22293	11.2264	10.1053	13.0195	13.2285	14.5979	9.49513	9.75309	10.0163	11.6262	1.60982	0.000420242	0.22507
ENSG00000107518	ATRNL1	attractin like 1	6.10008	6.70758	7.66142	7.46288	6.30802	7.04823	5.75424	4.53789	5.23933	6.66396	6.33856	5.6539	4.64736	4.45943	5.48425	5.34347	6.72035	5.37424	-1.34611	0.00043483	0.229508
ENSG00000102575	ACP5	acid phosphatase 5, tartrate resistant	9.09666	9.79594	9.07283	10.7529	9.07337	9.55447	8.75252	7.38992	9.45061	8.18342	9.24095	8.24506	7.82975	7.43463	8.39871	8.1965	9.44268	8.26328	-1.17939	0.000442619	0.230282
ENSG00000136842	TMOD1	tropomodulin 1	10.1114	8.71704	8.3235	10.2335	9.79263	9.24249	10.1852	11.3199	9.63983	10.4719	10.6197	11.2182	12.0602	12.4719	10.0124	9.12047	9.51511	10.7705	1.2554	0.000452039	0.23179
ENSG00000099860	GADD45B	growth arrest and DNA damage inducible beta	8.6558	9.42554	10.2393	10.7855	9.94877	9.84816	9.62415	11.628	10.3424	10.0675	9.23728	10.9166	11.657	12.2527	10.9191	11.3735	9.78961	10.9327	1.14306	0.000458247	0.23179
ENSG00000135476	ESPL1	extra spindle pole bodies like 1, separase	6.73979	6.22132	5.48001	4.5469	6.76796	6.47542	4.27644	1.91789	3.19724	2.63908	5.92945	0	3.08188	4.45943	3.66337	3.52141	5.78684	3.15664	-2.6302	0.000470405	0.232485
ENSG00000158292	GPR153	G protein-coupled receptor 153	10.6079	8.45863	6.60803	7.01107	5.52909	7.74239	5.72505	7.09967	6.29708	5.4895	7.59346	5.42624	5.92451	6.30378	6.16981	6.42673	7.38317	6.30342	-1.07975	0.000472388	0.232485
ENSG00000219607	PPP1R3G	protein phosphatase 1 regulatory subunit 3G	3.6325	4.19003	4.80333	4.65335	5.49424	2.57451	5.01582	7.65152	4.11637	4.23111	4.67768	5.85048	6.77727	6.96578	7.10984	5.8598	4.33768	5.91554	1.57786	0.000479762	0.232966
ENSG00000170006	TMEM154	transmembrane protein 154	8.0223	6.52143	9.666	7.4031	6.59786	6.60962	8.23628	7.01955	5.8115	6.5718	6.06811	6.51252	6.91258	6.78136	7.21746	5.21364	7.57951	6.4565	-1.12301	0.000535266	0.242202
ENSG00000205362	MT1A	metallothionein 1A	8.29342	6.73899	8.77255	9.24536	5.83782	9.93838	8.1943	11.9376	11.471	9.06176	8.28659	10.2907	11.4389	13.6721	9.29526	8.58136	8.14583	10.4484	2.30254	0.000544467	0.242202
ENSG00000173926	2022-03-03	membrane associated ring-CH-type finger 3	4.8425	4.89503	5.35469	6.1819	5.83782	5.76246	5.35762	7.51938	6.2201	5.70729	5.91114	6.37328	7.74301	7.7879	5.68849	6.19407	5.46172	6.57163	1.10991	0.000573043	0.251442
ENSG00000283342	AC241584.2	---	9.65838	9.8255	6.71389	6.03211	5.89237	8.47833	4.27644	3.35928	6.82483	4.76271	6.72138	3.38541	3.34007	3.70044	5.63303	6.70962	7.26815	4.93742	-2.33073	0.000590185	0.255298
ENSG00000254198	AC113191.1	---	3.72426	3.17812	4.29034	3.43896	4.6577	4.54257	4.63139	2.49343	3.19724	3.76027	3.24091	2.86788	1.80284	2.80735	2.28986	2.77058	4.06619	2.80337	-1.26282	0.000595851	0.255298
ENSG00000013016	EHD3	EH domain containing 3	8.96649	10.0995	10.5537	11.4942	9.10258	10.3245	9.30219	7.59735	8.13911	8.1886	10.4628	9.01274	8.53865	7.02237	8.70809	6.98634	9.97759	8.29511	-1.68248	0.000676284	0.269795
ENSG00000272869	AC008575.2	---	2.34259	2.15398	3.98673	0.922201	1.07167	1.16296	1.05737	5.7494	5.15911	2.0488	3.64709	4.38886	1.80284	5.85798	5.17036	2.16809	1.81393	3.99917	2.18524	0.000681944	0.269795
ENSG00000257065	AL049844.1	---	1.78378	2.98205	1.51434	2.86097	4.59331	3.07639	3.27039	5.67289	3.19724	6.36768	5.64922	5.35401	5.16377	6.32193	1.96996	2.16809	2.86875	4.65164	1.7829	0.000694904	0.269795
ENSG00000268903	AL627309.7	---	2.34259	2.48561	3.36225	3.65936	2.43495	1.7984	3.09895	3.80397	3.93556	3.51837	3.24091	3.87281	5.32175	4.90689	5.13086	3.3671	2.7403	4.12202	1.38172	0.000781124	0.287351
ENSG00000145506	NKD2	naked cuticle homolog 2	3.89193	0	2.90658	4.43196	4.6577	4.75609	5.23873	7.63145	4.67333	5.55515	5.5343	6.39144	6.19343	7.65105	4.20987	4.20722	3.69757	5.78303	2.08546	0.000847523	0.296788
ENSG00000198074	AKR1B10	aldo-keto reductase family 1 member B10	9.09666	7.16613	7.97529	7.57547	11.8559	7.26132	10.2723	6.73593	6.56952	9.10624	7.4924	6.6395	3.91692	3.80735	4.7162	5.07096	8.7433	6.00611	-2.73718	0.000855769	0.296821
ENSG00000255986	MT1JP	metallothionein 1J, pseudogene	4.96041	4.2782	6.04404	5.6244	3.12318	6.55363	5.19682	7.61109	6.33409	1.62842	5.5343	6.40937	8.808	8.43045	6.76752	8.5901	5.11153	6.67926	1.56773	0.00090871	0.303286
ENSG00000281655	AP000851.2	---	3.5345	2.15398	5.41871	1.88167	4.5259	4.82078	4.27644	5.17779	4.19893	5.89648	5.12166	7.02401	7.19175	5.24793	4.42109	6.86185	3.80171	5.68239	1.88067	0.000917432	0.303286
ENSG00000223459	TCAF1P1	TRPM8 channel associated factor 1 pseudogene 1	8.19662	8.41067	8.61751	6.49985	7.96591	8.34173	7.33099	6.61845	7.6599	6.79203	7.90698	6.7562	6.05626	6.59991	7.21746	6.04934	7.90904	6.85072	-1.05832	0.000924372	0.303286
ENSG00000164237	CMBL	carboxymethylenebutenolidase homolog	12.7715	12.8509	9.96429	10.7011	10.0024	12.1235	8.74527	8.24735	9.5205	9.61921	10.8772	8.20455	8.43525	7.93074	10.7338	10.2778	11.0227	9.31626	-1.70645	0.00094886	0.30854
ENSG00000269001	AC092070.2	---	1.78378	1.72262	2.90658	2.6713	2.10621	1.7984	3.27039	1.51221	3.48736	4.52126	2.02649	5.90205	5.73525	4.16993	1.96996	4.8557	2.32276	3.7978	1.47505	0.000986278	0.315081
ENSG00000144136	SLC20A1	solute carrier family 20 member 1	8.5343	9.06873	9.84267	9.59505	9.69628	10.1308	9.19981	11.998	9.96288	10.5485	9.56314	10.2663	10.2544	12.6223	9.81783	9.21681	9.43824	10.4722	1.03399	0.00101607	0.319743
ENSG00000166856	GPR182	G protein-coupled receptor 182	5.203	7.48605	7.68765	9.64912	7.62302	8.36361	7.57136	4.06574	6.33409	6.17231	7.64422	6.23934	7.58989	5.97728	6.54519	5.16763	7.65483	6.19285	-1.46197	0.00131111	0.376189
ENSG00000138315	OIT3	oncoprotein induced transcript 3	10.7124	11.5511	11.9656	12.7891	11.4731	11.9724	10.7409	8.86981	9.97903	10.8419	11.7024	11.3894	10.046	10.3945	9.82558	10.4463	11.6006	10.3883	-1.21232	0.00134283	0.376189
ENSG00000185634	SHC4	SHC adaptor protein 4	1.78378	2.75508	2.23676	2.6713	2.10621	2.23802	2.67935	4.64858	5.48943	2.63908	4.28131	2.05309	4.06729	2.58496	4.42109	2.16809	2.35293	3.59477	1.24184	0.0013785	0.37791
ENSG00000173898	SPTBN2	spectrin beta, non-erythrocytic 2	10.4192	9.98136	10.7146	8.25831	9.82629	9.92924	9.77953	7.83828	8.63053	8.99826	10.2054	8.83508	8.21528	8.53916	8.86678	9.18252	9.84406	8.81237	-1.0317	0.00144319	0.37991
ENSG00000227066	Z98257.1	---	4.75818	5.24053	5.44969	4.75249	6.24654	5.62432	5.35762	8.45199	7.08575	6.92214	2.98492	6.59318	7.96044	8.31288	4.81919	4.79647	5.34705	6.43633	1.08928	0.00145907	0.37991
ENSG00000187048	CYP4A11	cytochrome P450 family 4 subfamily A member 11	12.2	13.137	11.1759	11.1341	11.3061	12.8768	9.95478	9.54064	10.8202	10.3753	11.745	9.28214	6.27297	10.6644	10.713	10.391	11.6835	9.97831	-1.7052	0.00150121	0.385019
ENSG00000183570	PCBP3	poly(rC) binding protein 3	2.74437	3.50482	4.65174	4.5469	4.71934	4.29186	5.27946	6.02037	6.03022	5.55515	4.84133	4.65247	6.24168	6.88264	5.63303	3.90469	4.24836	5.52906	1.28071	0.00157318	0.392422
ENSG00000166922	SCG5	secretogranin V	7.83431	8.74825	5.77726	6.16401	5.80976	5.05391	5.19682	5.14039	4.83696	3.05677	5.46067	3.52354	4.44242	5.45943	5.71544	6.66063	6.36919	4.92181	-1.44738	0.00159247	0.394533
ENSG00000258498	DIO3OS	DIO3 opposite strand/antisense RNA (head to head)	3.31596	3.17812	2.71591	4.9324	5.80976	4.38036	4.96679	3.70498	7.08575	6.3118	5.8926	7.34605	6.39177	5.9542	4.48514	5.21364	4.18561	5.82066	1.63505	0.00160564	0.395107
ENSG00000198203	SULT1C2	sulfotransferase family 1C member 2	3.89193	4.19003	3.48694	5.95094	2.92812	5.91839	4.19363	3.48395	3.02689	2.86299	4.28131	3.06176	2.11061	3.58496	3.13425	1.11421	4.36571	2.96233	-1.40339	0.00163626	0.395238
ENSG00000119125	GDA	guanine deaminase	9.31345	10.0009	11.1413	7.72333	8.59078	9.22168	9.57796	9.64446	8.40564	8.1886	8.95177	8.60546	7.7148	8.08215	7.16953	7.81143	9.36706	8.28598	-1.08108	0.00163719	0.395238
ENSG00000158710	TAGLN2	transgelin 2	11.2137	11.0488	11.4011	12.2093	12.3518	11.4033	12.7492	13.2669	12.7324	13.4093	11.6578	13.5212	13.5096	13.4351	12.3529	11.2534	11.7682	12.7932	1.02501	0.00163873	0.395238
ENSG00000233559	LINC00513	long intergenic non-protein coding RNA 513	2.09008	3.50482	2.49613	3.55337	0	3.27414	2.90435	4.53789	4.67333	3.76027	2.2758	2.64384	4.73986	6	4.04966	5.07096	2.54613	4.19462	1.6485	0.00167384	0.401049
ENSG00000225792	AC004540.2	---	5.77484	6.4473	3.89967	4.79961	3.12318	5.38862	4.75207	3.07208	4.27702	2.86299	3.11858	3.23264	3.34007	2.80735	3.42294	5.25823	4.88361	3.48799	-1.39562	0.00170588	0.403086
ENSG00000244161	FLNB-AS1	FLNB antisense RNA 1	4.17815	4.43984	2.71591	4.37087	5.38436	4.29186	5.35762	8.47471	5.88815	5.84491	4.03304	5.68367	6.3036	6.04439	4.60529	4.67016	4.39123	5.72755	1.33632	0.00172452	0.403086
ENSG00000261618	AC083837.1	---	2.55742	3.99569	3.48694	3.17872	4.13159	4.0967	3.42361	0	3.34958	4.58551	3.73298	5.76949	7.87634	6.84549	5.51526	4.79647	3.55295	4.71901	1.16606	0.00176061	0.407681
ENSG00000154864	PIEZO2	piezo type mechanosensitive ion channel component 2	9.59142	9.70939	10.1276	9.12564	9.40183	9.47379	9.84713	7.26518	8.38815	8.87192	8.64338	8.87111	9.68513	7.09803	8.85167	9.09304	9.61098	8.52974	-1.08124	0.00178783	0.407681
ENSG00000169239	CA5B	carbonic anhydrase 5B	5.29565	6.1295	6.40175	7.16295	7.88752	5.85802	7.34064	6.46051	7.56969	9.08695	7.37708	8.75319	9.11694	8.86728	6.54519	7.06375	6.58229	7.87118	1.28888	0.00178955	0.407681
ENSG00000108515	ENO3	enolase 3	11.7582	11.0706	12.2051	9.67935	9.28946	10.0706	10.9247	9.51712	8.66724	8.30767	9.60503	9.5256	9.06425	7.56224	10.8271	10.7385	10.714	9.31276	-1.40123	0.0018126	0.407681
ENSG00000249007	AL691482.3	---	4.24164	6.32845	5.93881	6.55582	5.91888	5.69504	5.31907	7.30797	6.48978	6.34929	5.38309	6.92776	6.98996	8.2854	6.35261	7.35814	5.71396	6.82711	1.11315	0.00182608	0.407681
ENSG00000164512	ANKRD55	ankyrin repeat domain 55	5.61621	6.87243	6.08408	8.20242	5.49424	6.39273	4.56705	3.5987	5.67394	4.38346	6.4442	5.42624	4.38629	3.70044	4.81919	3.1943	6.1756	4.6252	-1.5504	0.00183762	0.407681
ENSG00000135870	RC3H1	ring finger and CCCH-type domains 1	10.2394	9.65074	9.9235	9.82598	9.25865	9.56866	7.28172	9.79495	6.70282	7.35892	9.26818	7.68473	6.95179	6.67243	8.12485	7.08865	9.39266	7.73859	-1.65407	0.0018692	0.407681
ENSG00000104728	ARHGEF10	Rho guanine nucleotide exchange factor 10	4.57313	2.48561	5.38705	5.67582	4.21955	6.05909	5.66483	7.83243	5.23933	6.06371	6.31089	6.40937	7.88649	8.22882	5.63303	3.78789	4.86644	6.37688	1.51044	0.00187655	0.407681
ENSG00000143994	ABHD1	abhydrolase domain containing 1	6.27717	5.40621	4.06883	4.17033	4.03792	5.05391	5.15366	1.91789	3.72879	3.86753	4.54148	3.76551	4.32788	4.16993	2.55154	3.52141	4.88115	3.59911	-1.28204	0.00188062	0.407681
ENSG00000101204	CHRNA4	cholinergic receptor nicotinic alpha 4 subunit	10.7019	10.5032	7.25973	7.01107	5.6917	8.53726	7.0424	5.95725	4.78445	4.70603	7.28766	6.91526	4.94807	7.32193	7.0262	8.43852	8.10675	6.37615	-1.7306	0.00190032	0.407801
ENSG00000198105	ZNF248	zinc finger protein 248	8.94041	8.99259	8.68088	8.60191	7.56544	8.29696	8.48291	8.31184	7.48995	6.55585	7.48003	7.80475	7.85582	5.90689	7.81796	8.24162	8.50873	7.49608	-1.01265	0.00192601	0.409925
ENSG00000183853	KIRREL1	kirre like nephrin family adhesion molecule 1	8.00868	7.20038	8.94822	7.46288	8.13378	7.02096	7.03052	9.06706	6.6886	9.03899	9.34861	8.03588	9.4623	9.47573	9.05263	8.59446	7.68649	8.75159	1.0651	0.001936	0.409925
ENSG00000188613	NANOS1	nanos C2HC-type zinc finger 1	4.11174	3.77104	2.23676	2.6713	2.70251	3.07639	2.41266	4.80016	2.61058	4.58551	4.28131	3.06176	5.54327	4.85798	4.54646	4.29544	2.99748	4.28694	1.28946	0.00199895	0.417627
ENSG00000155659	VSIG4	V-set and immunoglobulin domain containing 4	10.8827	11.2886	11.5919	11.6466	9.95358	10.7344	11.0754	10.4209	10.7363	9.38653	10.7032	10.9368	9.46569	9.31515	9.63404	8.30143	11.0247	9.87779	-1.14693	0.002087	0.421034
ENSG00000058673	ZC3H11A	zinc finger CCCH-type containing 11A	8.15188	11.5248	9.35845	7.94387	11.7565	8.90111	8.79176	5.91358	9.01077	8.48658	8.48839	8.5337	8.97667	7.27612	8.89358	8.42391	9.48977	8.22259	-1.26718	0.00212001	0.421034
ENSG00000215483	LINC00598	long intergenic non-protein coding RNA 598	5.10398	4.83816	4.59745	4.75249	3.5872	4.82078	3.68846	7.53387	4.27702	4.64703	5.2727	6.06929	5.491	5.24793	5.04846	6.72558	4.48407	5.59032	1.10625	0.00214251	0.421034
ENSG00000249852	AC145676.1	---	4.04213	2.98205	1.51434	3.02857	3.93775	3.27414	2.41266	4.53789	3.19724	4.8698	3.96367	4.97497	5.73525	3.16993	3.66337	5.53685	3.02738	4.40544	1.37806	0.00216188	0.421034
ENSG00000125148	MT2A	metallothionein 2A	12.9717	11.7327	12.74	13.4343	12.6255	14.0458	14.3189	15.6495	14.1771	12.5218	13.6682	13.8535	15.1217	16.3744	13.633	14.3091	13.1241	14.3676	1.24347	0.00222802	0.424829
ENSG00000104369	JPH1	junctophilin 1	3.05829	2.48561	4.75455	0	4.6577	4.0967	3.5621	6.15772	4.48874	6.60318	5.32895	6.94014	4.82678	4.58496	3.54816	4.11325	3.23071	5.17688	1.94617	0.00228511	0.429693
ENSG00000136011	STAB2	stabilin 2	8.12267	9.30218	11.3836	11.3359	8.24799	10.5665	8.3976	5.28449	7.97894	7.92862	10.147	8.00672	7.72615	7.31288	7.49918	8.57256	9.62235	7.8285	-1.79385	0.00229023	0.429693
ENSG00000205361	MT1DP	metallothionein 1D, pseudogene	2.90985	2.48561	5.06574	4.75249	2.43495	5.91839	5.53629	8.27349	6.31571	3.22758	5.46067	5.49503	7.96044	11.6569	5.24625	6.69347	4.15762	6.70328	2.54566	0.00234054	0.429693
ENSG00000004799	PDK4	pyruvate dehydrogenase kinase 4	13.092	11.5898	11.8765	13.2354	10.6973	10.4216	11.2039	11.8202	10.4653	8.91944	10.0861	10.004	11.1716	11.4707	10.9414	10.6014	11.7309	10.6089	-1.12203	0.0024096	0.432292
ENSG00000095596	CYP26A1	cytochrome P450 family 26 subfamily A member 1	5.79614	8.28331	5.89447	6.63591	4.5259	6.32745	6.87974	12.5777	9.57175	7.65683	8.18357	7.51292	5.77951	8.78463	7.26384	8.48616	6.3347	8.4241	2.0894	0.00248266	0.441967
ENSG00000261114	AC012181.2	---	4.57313	4.36128	3.48694	4.97408	5.04239	4.0967	5.27946	5.72435	4.98391	5.42071	5.02281	5.74145	6.72165	6.2854	4.96108	5.12011	4.54485	5.55349	1.00864	0.00250322	0.442547
ENSG00000163687	DNASE1L3	deoxyribonuclease 1 like 3	10.9714	11.3259	11.8758	13.6018	10.6516	11.9106	9.97662	8.22519	11.6768	11.2333	11.0839	10.1431	8.93326	9.85331	9.84554	10.2953	11.4734	10.1433	-1.33008	0.00258944	0.450669
ENSG00000138411	HECW2	HECT, C2 and WW domain containing E3 ubiquitin protein ligase 2	7.56945	9.87228	9.28306	10.7774	8.93081	9.39367	9.37211	7.33305	8.11804	8.80939	9.41346	8.83839	8.93815	7.36632	7.96559	7.17258	9.31412	8.21722	-1.0969	0.00259866	0.450669
ENSG00000145386	CCNA2	cyclin A2	5.56749	5.51907	5.44969	5.42845	7.7759	7.46729	5.72505	5.02201	4.27702	3.64438	6.54263	4.31468	4.94807	4.32193	4.60529	5.64154	6.13328	4.81306	-1.32022	0.00264657	0.452514
ENSG00000261241	LINC02128	long intergenic non-protein coding RNA 2128	5.0694	2.75508	5.10519	4.5469	4.77846	4.99906	6.86643	9.56024	3.61312	5.70729	6.164	7.34605	7.66848	7.76155	3.54816	5.38428	4.87436	6.30591	1.43155	0.00278399	0.460865
ENSG00000080573	COL5A3	collagen type V alpha 3 chain	9.82827	9.10233	9.45512	9.59338	7.73172	10.499	7.97006	7.96133	8.33438	6.73651	8.34913	9.07305	9.26047	7.36632	8.19834	7.97398	9.16855	8.13928	-1.02927	0.00294757	0.466298
ENSG00000157303	SUSD3	sushi domain containing 3	8.55943	8.0148	4.94049	7.10785	5.34579	7.62956	5.27946	5.56412	7.14942	3.96737	6.11685	4.76816	4.82678	5.16993	5.71544	6.02374	6.69677	5.47798	-1.21879	0.0029503	0.466298
ENSG00000241592	AC021074.2	---	2.55742	3.77104	4.14651	1.88167	4.30245	3.27414	2.90435	0	1.6055	2.86299	2.2758	2.64384	0.871594	1.58496	1.96996	2.50056	3.26251	1.8128	-1.44971	0.00297518	0.466298
ENSG00000135549	PKIB	cAMP-dependent protein kinase inhibitor beta	5.29565	5.78289	5.59531	6.63591	6.47815	6.11175	5.99335	4.21711	4.67333	3.96737	5.83549	5.11268	4.64736	6.12928	4.54646	4.8557	5.98472	4.8872	-1.09752	0.0029951	0.466298
ENSG00000260729	AC009690.1	---	6.7831	5.55481	5.25299	5.88692	5.75193	4.94205	4.19363	4.75138	4.27702	3.51837	2.48831	4.52667	3.99406	1	4.7162	5.38428	5.48078	3.8507	-1.63008	0.00301879	0.466298
ENSG00000169715	MT1E	metallothionein 1E	11.8789	10.7534	12.2995	11.5585	11.5354	13.1139	13.0447	14.4548	13.1415	10.0994	12.1028	12.2734	14.3289	15.2106	13.1445	13.8103	12.0263	13.174	1.1477	0.00309878	0.468276
ENSG00000139514	SLC7A1	solute carrier family 7 member 1	7.08953	6.1295	6.40175	8.23279	8.87773	6.99317	8.3265	9.80395	8.37045	8.99826	7.35015	9.47753	9.75329	10.4157	7.47573	7.11314	7.43585	8.75091	1.31506	0.00311473	0.468732
ENSG00000176170	SPHK1	sphingosine kinase 1	4.88288	4.09613	5.21744	4.9324	5.59635	4.54257	6.52066	7.77867	6.23974	5.81842	5.12166	5.52824	6.61578	8.33985	5.89121	5.50019	5.11263	6.31486	1.20223	0.00315389	0.469552
ENSG00000279186	FP236315.2	---	5.29565	5.00247	3.89967	2.19535	3.44848	4.38036	2.67935	3.48395	1.6055	2.0488	2.48831	3.76551	2.57969	2.32193	1.96996	3.1943	3.84305	2.60644	-1.23661	0.00333051	0.472641
ENSG00000279967	FP671120.2	---	5.29565	5.00247	3.89967	2.19535	3.44848	4.38036	2.67935	3.48395	1.6055	2.0488	2.48831	3.76551	2.57969	2.32193	1.96996	3.1943	3.84305	2.60644	-1.23661	0.00333051	0.472641
ENSG00000279303	CU634019.3	---	5.29565	5.00247	3.89967	2.19535	3.44848	4.38036	2.67935	3.48395	1.6055	2.0488	2.48831	3.76551	2.57969	2.32193	1.96996	3.1943	3.84305	2.60644	-1.23661	0.00333051	0.472641
ENSG00000111665	CDCA3	cell division cycle associated 3	4.92217	5.32575	5.44969	4.84525	5.99563	6.30501	3.27039	4.21711	2.34653	4.14844	4.76183	4.45941	4.78397	3.45943	4.20987	4.37858	5.15913	4.08502	-1.07411	0.00339175	0.478452
ENSG00000105609	LILRB5	leukocyte immunoglobulin like receptor B5	9.10948	9.46834	10.1514	10.5535	9.17036	9.42261	9.74541	7.56948	9.06681	8.61912	9.25191	9.91735	8.26282	7.22882	8.9024	8.51859	9.66015	8.59303	-1.06711	0.0034026	0.478452
ENSG00000280060	AL512506.2	---	3.81053	4.58518	4.35721	3.65936	5.1803	3.60318	5.53629	4.75138	4.48874	6.19308	5.15316	6.02346	6.83083	4.75489	5.71544	5.97114	4.39029	5.54246	1.15216	0.0034587	0.480059
ENSG00000137265	IRF4	interferon regulatory factor 4	5.56749	4.2782	5.35469	7.6023	5.13068	6.28222	6.37793	9.05204	7.04168	6.85855	6.96271	6.52902	7.53931	8.59991	6.60407	6.87622	5.99907	7.34039	1.34132	0.00346269	0.480059
ENSG00000143845	ETNK2	ethanolamine kinase 2	13.5752	12.4709	11.3751	9.66511	8.96302	12.1009	9.21826	10.35	9.40786	8.31716	11.5029	9.21745	7.9264	9.59991	10.4547	10.0527	11.0526	9.64768	-1.40496	0.00346675	0.480059
ENSG00000072315	TRPC5	transient receptor potential cation channel subfamily C member 5	6.64904	7.07061	7.52991	3.93735	5.59635	5.05391	4.56705	2.90374	4.42156	3.22758	5.73499	4.31468	5.32175	2	4.81919	5.46258	5.77203	4.24512	-1.52691	0.00373413	0.502045
ENSG00000253676	TAGLN2P1	transgelin 2 pseudogene 1	3.31596	1.72262	3.22575	3.85051	4.03792	3.98823	4.69299	4.93732	5.3875	5.76393	4.72037	5.19769	4.94807	5.20945	3.77007	2.99794	3.54771	4.77026	1.22255	0.00387565	0.50277
ENSG00000164308	ERAP2	endoplasmic reticulum aminopeptidase 2	10.9501	6.46619	11.0986	11.7443	10.8956	10.2413	7.24106	9.61068	6.97296	9.36381	6.79312	9.78109	6.60353	9.11634	6.94881	6.3669	9.8053	7.95081	-1.8545	0.00389882	0.50277
ENSG00000249456	AL731577.2	---	7.02784	5.51907	7.04326	4.84525	4.30245	5.88852	4.96679	4.53789	4.42156	4.64703	4.39107	5.31649	3.99406	4.39232	5.38702	0	5.65617	4.12083	-1.53534	0.00391589	0.50277
ENSG00000138109	CYP2C9	cytochrome P450 family 2 subfamily C member 9	14.3679	15.1449	14.4559	12.0507	13.4311	14.5634	12.3764	11.8877	13.3899	12.3973	14.0424	12.2447	10.2066	11.1072	13.0195	13.0442	13.77	12.371	-1.39899	0.00394502	0.504119
ENSG00000174327	SLC16A13	solute carrier family 16 member 13	10.106	8.54557	7.87045	6.34962	9.24037	10.3698	8.47416	6.04081	6.87592	7.90992	8.50984	8.42771	8.0262	5.39232	6.76752	8.71932	8.708	7.40773	-1.30028	0.00413818	0.521482
ENSG00000124222	STX16	syntaxin 16	10.7781	10.5908	10.3347	10.6214	10.3035	10.1083	10.4025	10.6569	9.19051	8.27394	8.98498	9.50281	8.5799	9.45738	8.54487	10.6282	10.4485	9.31327	-1.13521	0.00430085	0.528496
ENSG00000205364	MT1M	metallothionein 1M	8.98747	7.20038	10.8722	10.2173	7.53147	11.7574	10.0997	12.6686	10.9179	7.35892	10.7361	11.5915	13.2556	15.112	11.4661	11.5323	9.5237	11.6265	2.10284	0.00430651	0.528496
ENSG00000175538	KCNE3	potassium voltage-gated channel subfamily E regulatory subunit 3	7.86991	8.09588	7.96996	8.69208	7.81878	7.7086	7.99473	7.30797	7.28788	5.73589	8.09713	7.1679	6.8517	5.52356	7.13999	7.7581	8.02142	6.98557	-1.03585	0.00437268	0.528496
ENSG00000185219	ZNF445	zinc finger protein 445	6.85592	7.88744	6.6217	7.27557	6.46021	6.16254	7.93862	6.19468	6.29708	6.12985	6.22457	6.74212	6.65194	6.52356	4.28377	4.67016	7.02886	5.96864	-1.06022	0.00444574	0.528496
ENSG00000119922	IFIT2	interferon induced protein with tetratricopeptide repeats 2	9.96033	8.77122	9.22829	9.27275	9.22717	8.94892	8.42054	6.35018	8.27852	7.58006	9.24278	7.48782	7.39031	7.55459	9.16689	8.46253	9.11846	7.94596	-1.1725	0.00446612	0.528496
ENSG00000137496	IL18BP	interleukin 18 binding protein	7.52549	6.65915	7.44791	8.75321	9.56182	8.15991	9.05484	7.73543	8.7101	9.95338	8.92008	10.805	10.7413	9.81858	9.11469	8.66239	8.16605	9.38456	1.21851	0.00453346	0.52887
ENSG00000262294	AC129507.2	---	6.83548	4.2782	3.07497	4.75249	4.03792	4.75609	4.0122	2.49343	3.34958	4.454	2.98492	4.15378	3.99406	3.32193	2.28986	4.01274	4.53534	3.45048	-1.08486	0.00469672	0.543015
ENSG00000188153	COL4A5	collagen type IV alpha 5 chain	7.34213	6.81464	7.20631	7.49902	6.49587	7.92266	7.30163	3.89661	6.09633	5.31096	7.39695	5.71285	5.491	3.32193	6.98248	6.12352	7.22604	5.59251	-1.63352	0.00486846	0.551509
ENSG00000121691	CAT	catalase	14.3363	14.4872	13.8485	12.5033	13.007	13.9651	12.8385	10.8128	11.9629	12.0728	13.8942	12.3635	11.3496	11.7356	13.4635	12.9187	13.5694	12.286	-1.28346	0.0049319	0.556084
ENSG00000213088	ACKR1	atypical chemokine receptor 1 (Duffy blood group)	1.39443	3.17812	3.36225	6.30132	4.88989	0	6.065	6.4756	8.13387	5.92159	6.10079	7.45366	7.48689	9.18488	6.13029	3.90469	3.59871	6.7547	3.15598	0.00500566	0.557314
ENSG00000101447	FAM83D	family with sequence similarity 83 member D	7.44686	8.94961	8.04287	6.48551	6.3476	5.94765	5.72505	4.64858	6.18001	5.19218	6.58944	4.97497	4.73986	6.42626	6.91433	6.95959	6.99216	5.84725	-1.14492	0.00502171	0.557314
ENSG00000128052	KDR	kinase insert domain receptor	9.29487	11.7868	11.4574	12.8725	11.0897	11.2236	10.4994	9.32006	11.13	11.1213	11.2664	10.0245	9.55592	10.0196	9.81627	9.20547	11.1749	10.1622	-1.01272	0.00503157	0.557314
ENSG00000255974	CYP2A6	cytochrome P450 family 2 subfamily A member 6	12.4104	13.2591	9.12653	11.4089	8.07604	11.9975	8.68969	10.3581	9.32756	10.9086	8.22121	10.3522	6.83083	8.39232	10.0657	6.5751	10.7098	9.00353	-1.70623	0.00528135	0.567379
ENSG00000166128	RAB8B	RAB8B, member RAS oncogene family	9.38549	9.68541	10.0157	10.4118	9.98373	9.6421	10.1999	9.24497	9.55617	6.84549	7.46128	7.85796	9.74494	8.73132	9.60371	9.27764	9.90345	8.70261	-1.20084	0.00557289	0.572911
ENSG00000004139	SARM1	sterile alpha and TIR motif containing 1	7.42651	8.38112	7.31123	7.55502	8.50587	7.5837	8.42962	6.38257	6.07463	8.05881	7.51682	7.47084	5.56871	6.55459	7.04757	4.6026	7.88472	6.58635	-1.29837	0.0055794	0.572911
ENSG00000270392	PFN1P2	profilin 1 pseudogene 2	7.59398	3.99569	2.23676	0.922201	5.1803	3.44802	4.75207	3.89661	2.34653	2.0488	1.34316	4.59094	3.45368	4.16993	0.980041	2.50056	4.01843	2.81447	-1.20396	0.00559917	0.572911
ENSG00000143333	RGS16	regulator of G protein signaling 16	5.10398	6.3891	6.30343	7.74154	7.5904	6.30501	6.83945	6.63198	8.08043	6.55585	6.26838	8.26489	9.89076	8.85487	8.71144	5.73915	6.61042	7.66642	1.056	0.00590967	0.577151
ENSG00000009765	IYD	iodotyrosine deiodinase	9.1617	10.9782	8.38889	7.77729	8.57002	8.99169	7.52977	7.01955	8.66724	7.9348	9.23176	7.33671	4.69435	6.97728	7.15975	7.87007	8.77108	7.43239	-1.33869	0.00593799	0.577151
ENSG00000237949	LINC00844	long intergenic non-protein coding RNA 844	9.05087	10.1354	5.75263	7.25881	5.38436	8.29126	4.56705	4.28722	7.46515	6.19308	6.77299	5.39058	3.08188	5.85798	7.05813	6.53941	7.20576	5.8496	-1.35616	0.00600558	0.577151
ENSG00000166349	RAG1	recombination activating 1	6.04776	6.52143	5.89447	5.79689	5.04239	5.82687	5.86543	4.47919	6.03022	3.38029	5.92945	4.59094	4.44242	4.08746	4.81919	4.29544	5.85646	4.67273	-1.18373	0.00609776	0.577151
ENSG00000196090	PTPRT	protein tyrosine phosphatase, receptor type T	5.68634	4.89503	6.4175	5.3672	3.44848	5.47154	5.46746	4.53789	3.02689	2.86299	4.03304	3.06176	3.34007	5.52356	4.54646	4.79647	5.25051	3.9699	-1.2806	0.00611023	0.577151
ENSG00000154928	EPHB1	EPH receptor B1	8.07988	8.15529	5.93881	6.66164	3.71375	7.55547	4.69299	5.7494	6.29708	3.05677	5.8926	2.05309	2.36413	5.52356	5.91466	5.83057	6.39969	4.74243	-1.65726	0.00665382	0.589342
ENSG00000267629	AC138430.1	---	6.97277	7.95587	3.98673	7.52027	5.45854	7.23782	5.96866	4.80016	6.63029	5.19218	6.23932	4.59094	5.3804	3.58496	4.86805	6.3256	6.44295	5.29021	-1.15274	0.00677112	0.589342
ENSG00000200087	SNORA73B	small nucleolar RNA, H/ACA box 73B	2.74437	2.98205	1.9203	4.01926	2.10621	3.27414	1.66096	3.98365	3.93556	3.96737	2.2758	3.64959	4.38629	4.58496	4.81919	3.66079	2.67247	3.91813	1.24566	0.00678037	0.589342
ENSG00000136997	MYC	MYC proto-oncogene, bHLH transcription factor	7.44686	7.85197	6.70108	6.81859	9.75265	8.71794	9.12636	9.17503	10.1274	9.97753	8.46033	7.70665	10.6973	10.9285	9.24989	8.15584	8.05935	9.38649	1.32715	0.00697252	0.596986
ENSG00000186198	SLC51B	solute carrier family 51 beta subunit	5.38271	2.98205	2.49613	4.30707	5.38436	0	5.27946	7.11903	4.83696	6.15124	5.15316	5.99998	5.73525	7.5157	3.2858	5.99768	3.69026	5.75498	2.06472	0.00705512	0.599603
ENSG00000266970	AC061992.1	---	2.90985	1.72262	3.48694	1.88167	3.12318	3.60318	3.42361	3.22282	2.61058	3.22758	4.09923	6.29827	5.46413	3.16993	5.24625	2.50056	2.87872	3.98215	1.10343	0.00705978	0.599603
ENSG00000172828	CES3	carboxylesterase 3	10.9322	9.75043	8.84715	8.52688	8.30941	9.82272	7.31148	6.78523	7.94346	7.02998	9.43765	8.73553	4.94807	8.01681	8.60376	8.1965	9.07147	7.74411	-1.32736	0.0072542	0.599603
ENSG00000113790	EHHADH	enoyl-CoA hydratase and 3-hydroxyacyl CoA dehydrogenase	14.0959	14.0951	13.3973	12.2694	12.0206	14.1082	11.8552	10.782	12.1928	11.168	13.044	11.3129	10.8109	11.1491	13.2657	13.129	13.1203	11.8727	-1.24755	0.00726029	0.599603
ENSG00000188060	RAB42	RAB42, member RAS oncogene family	4.62166	4.83816	6.08408	5.57108	6.26733	6.55363	6.065	4.80016	4.48874	4.8698	5.46067	5.15581	3.55899	4.39232	5.7419	2.99794	5.71442	4.60737	-1.10705	0.00727718	0.599603
ENSG00000177508	IRX3	iroquois homeobox 3	6.01179	0	5.82529	4.75249	2.70251	3.98823	4.96679	6.41425	4.02879	7.32168	5.96539	6.09168	7.57113	4.32193	6.60407	6.84733	4.0353	6.12958	2.09428	0.00734021	0.599603
ENSG00000138135	CH25H	cholesterol 25-hydroxylase	2.55742	2.98205	5.38705	6.19958	7.10467	5.91839	6.19842	7.09967	3.93556	6.40377	7.51076	8.1994	9.85631	7.9542	7.34375	5.60748	5.19251	7.10121	1.9087	0.00735175	0.599603
ENSG00000204390	HSPA1L	heat shock protein family A (Hsp70) member 1 like	8.08854	7.95587	6.19792	6.10895	4.6577	5.66012	6.11085	6.28313	4.67333	3.64438	5.3011	5.46105	4.78397	6	4.7162	6.69347	6.39714	5.28407	-1.11307	0.00735941	0.599603
ENSG00000250575	AL732372.3	---	3.42936	2.48561	3.07497	4.09677	3.5872	2.23802	3.09895	4.14341	3.93556	3.76027	3.55575	3.97267	4.59879	5.61471	4.13199	3.90469	3.14441	4.17976	1.03535	0.00746498	0.600148
ENSG00000006327	TNFRSF12A	TNF receptor superfamily member 12A	8.4761	8.27797	7.44022	8.8682	8.98828	6.99317	9.42979	11.536	9.7449	9.87841	6.68951	8.72125	10.2661	11.4404	8.3393	8.55925	8.35339	9.4639	1.11051	0.00808887	0.620982
ENSG00000137801	THBS1	thrombospondin 1	10.7579	9.91931	10.1419	11.6859	11.5751	10.3833	12.7876	14.1627	11.6343	11.2662	10.8151	12.1983	14.7107	14.9431	11.2148	10.1697	11.0359	12.3461	1.31024	0.00825141	0.626059
ENSG00000108691	CCL2	C-C motif chemokine ligand 2	7.18951	7.52261	8.91808	9.16216	10.8052	9.01951	10.3616	9.16109	9.73802	9.99685	9.11264	11.9606	13.0824	13.3819	10.0749	8.29609	8.99695	10.5338	1.53689	0.00826966	0.626139
ENSG00000264293	RN7SL657P	RNA, 7SL, cytoplasmic 657, pseudogene	2.09008	3.17812	1.9203	2.45286	1.07167	1.16296	1.05737	4.21711	3.72879	1.62842	2.48831	4.06607	3.21674	3	2.28986	3.52141	1.84762	3.12852	1.2809	0.00834886	0.629518
ENSG00000105989	WNT2	Wnt family member 2	4.92217	5.87058	6.28637	7.16295	3.29498	5.94765	4.80882	3.98365	5.58464	4.52126	5.83549	2.37849	2.76719	2.80735	4.13199	3.3671	5.4705	3.9308	-1.53971	0.00849711	0.638054
ENSG00000126391	FRMD8	FERM domain containing 8	5.89818	7.85913	8.38489	9.25807	8.66315	7.26132	6.99427	9.83939	8.98192	8.81944	8.59546	8.74616	9.17814	10.0265	8.73468	7.91949	7.75986	8.98236	1.2225	0.00865731	0.640813
ENSG00000169607	CKAP2L	cytoskeleton associated protein 2 like	2.74437	3.64406	5.53881	3.7581	6.83911	6.28222	4.27644	1.91789	3.83588	3.05677	5.5343	2.64384	3.08188	2.58496	3.66337	4.20722	4.72616	3.39179	-1.33437	0.00877059	0.641582
ENSG00000183729	NPBWR1	neuropeptides B and W receptor 1	3.5345	5.58968	6.4175	2.19535	2.92812	4.88269	5.8109	4.06574	3.61312	4.58551	2.48831	3.87281	2.36413	1.58496	0	4.01274	4.47982	2.95415	-1.52567	0.00878915	0.641582
ENSG00000157765	SLC34A2	solute carrier family 34 member 2	6.7831	4.94975	4.80333	7.04079	6.26733	5.51128	6.1553	6.79729	6.58496	6.0861	6.78309	7.33671	7.86097	8.89178	5.28275	7.07625	5.93013	6.96666	1.03653	0.00921065	0.649328
ENSG00000104213	PDGFRL	platelet derived growth factor receptor like	4.17815	3.3507	3.98673	5.45813	5.1803	3.98823	5.66483	3.89661	5.64478	5.61795	6.41851	5.02235	5.9634	6.16993	6.71507	5.38428	4.54387	5.6481	1.10423	0.00924324	0.649328
ENSG00000196549	MME	membrane metalloendopeptidase	11.4289	11.5632	9.88436	9.40815	8.5447	11.3092	8.89694	6.13888	9.3705	8.33128	10.2778	7.38282	6.17698	6.83289	10.0981	9.02371	10.1479	8.18144	-1.96648	0.00936723	0.654789
ENSG00000135094	SDS	serine dehydratase	12.9441	12.343	10.8871	12.1463	10.3505	8.5846	12.1883	16.2484	10.0832	12.0298	10.2616	13.2708	14.3969	16.5612	10.251	9.27764	11.3491	12.4867	1.13759	0.00939825	0.655699
ENSG00000256751	PLBD1-AS1	PLBD1 antisense RNA 1	3.42936	3.50482	4.70406	1.88167	4.5259	3.98823	3.5621	2.71312	2.34653	0	3.45824	3.06176	2.11061	2.58496	2.96489	2.99794	3.65659	2.47089	-1.1857	0.00959207	0.662872
ENSG00000241119	UGT1A9	UDP glucuronosyltransferase family 1 member A9	10.8474	13.1884	9.26358	9.09291	9.1141	11.8382	8.11212	9.95429	9.51245	9.86553	10.6892	9.24767	6.52772	8.00562	9.40694	7.54069	10.2081	8.97223	-1.23587	0.00974468	0.663443
ENSG00000163586	FABP1	fatty acid binding protein 1	15.8927	14.5794	15.0462	14.2664	16.0435	16.7892	14.4393	10.596	13.1142	14.6065	15.3935	14.3872	14.0055	13.7277	14.7777	14.8343	15.2938	13.938	-1.35575	0.0097836	0.663443
ENSG00000151490	PTPRO	protein tyrosine phosphatase, receptor type O	5.32526	6.30765	6.78848	7.42581	7.00917	7.03466	6.53755	3.35928	5.55359	6.43898	6.64589	6.19867	5.09539	4.08746	6.00481	4.8557	6.63266	5.35998	-1.27268	0.00994048	0.663443
ENSG00000278621	AC037198.3	---	2.34259	2.48561	1.51434	3.43896	4.30245	0	1.66096	5.14039	3.61312	2.0488	3.24091	3.52354	5.86414	4.16993	4.60529	3.3671	2.24927	3.95258	1.70331	0.00995066	0.663443
ENSG00000241158	ADAMTS9-AS1	ADAMTS9 antisense RNA 1	4.11174	3.50482	2.71591	5.01458	3.71375	2.23802	4.42905	5.72435	3.72879	3.76027	5.18399	3.97267	6.01983	6.80735	4.20987	4.37858	3.67541	4.86508	1.18967	0.00997898	0.663443
ENSG00000147124	ZNF41	zinc finger protein 41	7.95286	8.04024	8.55834	8.48785	8.05826	8.45305	8.24659	8.08951	8.05294	5.76393	6.45688	8.16815	7.66848	5.32193	6.0265	7.40846	8.25674	6.9952	-1.26154	0.00998186	0.663443
ENSG00000181649	PHLDA2	pleckstrin homology like domain family A member 2	4.92217	2.75508	2.71591	5.51571	3.83009	5.05391	5.46746	7.3577	6.18001	5.1503	4.6337	5.74145	5.46413	6.84549	5.04846	4.6026	4.3229	5.66932	1.34641	0.0100365	0.663443
ENSG00000187193	MT1X	metallothionein 1X	12.6008	11.7549	12.2239	12.4707	10.4195	13.4805	13.3454	14.6417	13.6189	10.9389	12.94	12.3339	14.6621	15.0845	12.997	13.3307	12.328	13.3942	1.06622	0.0101893	0.663443
ENSG00000101210	EEF1A2	eukaryotic translation elongation factor 1 alpha 2	9.01952	4.19003	4.59745	4.65335	7.44289	3.87094	4.42905	4.98028	4.61439	0	3.35366	9.86145	2.76719	5.52356	6.46805	2.16809	5.4576	4.41519	-1.04242	0.0102864	0.663443
ENSG00000235698	PA2G4P2	proliferation-associated 2G4 pseudogene 2	1.39443	3.50482	1.9203	0	2.10621	1.7984	2.08522	3.89661	3.48736	4.454	2.98492	3.97267	2.36413	3.80735	1.55829	2.50056	1.82991	3.2251	1.39519	0.0103595	0.663443
ENSG00000198650	TAT	tyrosine aminotransferase	16.9279	16.1177	12.3146	13.8687	14.8588	13.8773	13.6863	15.2478	14.4759	12.2141	13.2207	13.0013	12.7386	14.1684	11.036	13.8413	14.5216	13.3271	-1.1945	0.010578	0.665438
ENSG00000118596	SLC16A7	solute carrier family 16 member 7	8.83373	6.05659	8.67434	6.71178	8.89453	6.62781	7.54655	6.77306	9.64536	10.6326	9.72386	10.6988	6.8413	10.5333	9.61985	6.44613	7.62076	8.99048	1.36972	0.0106465	0.665438
ENSG00000081148	IMPG2	interphotoreceptor matrix proteoglycan 2	2.74437	3.99569	4.22021	3.65936	3.71375	3.60318	4.19363	2.49343	2.02308	2.37392	3.73298	2.64384	1.80284	2	2.96489	3.66079	3.73289	2.63286	-1.10002	0.0110424	0.670999
ENSG00000091622	PITPNM3	PITPNM family member 3	6.5522	6.32845	6.70108	7.86298	5.94492	7.21394	4.69299	4.5943	7.07486	5.45551	6.05149	4.15378	4.54853	4.90689	4.86805	6.02374	6.47094	5.29746	-1.17348	0.0111352	0.670999
ENSG00000157315	TMED6	transmembrane p24 trafficking protein 6	7.61211	5.78289	7.12229	5.77348	8.64738	4.99906	6.53755	5.61953	8.99063	7.55621	8.43813	8.09801	9.8355	6.61471	8.36506	8.64571	6.63925	8.01817	1.37891	0.0111896	0.670999
ENSG00000103647	CORO2B	coronin 2B	4.41688	4.89503	4.80333	6.2343	4.5259	5.10675	3.68846	5.93558	6.58496	5.61795	6.58944	3.87281	5.56871	5.9542	6.48381	5.77027	4.81009	5.81975	1.00965	0.0112407	0.670999
ENSG00000197408	CYP2B6	cytochrome P450 family 2 subfamily B member 6	9.39774	10.2529	9.49093	9.91961	9.06152	8.41165	8.23628	9.25812	8.13911	7.6418	9.9013	6.57741	5.77951	7.59246	7.46782	7.21844	9.25294	7.73066	-1.52228	0.0113178	0.670999
ENSG00000245694	CRNDE	colorectal neoplasia differentially expressed	2.09008	4.36128	4.06883	2.6713	4.38084	2.23802	2.67935	4.80016	4.19893	5.31096	2.98492	5.11268	5.98245	4.24793	3.42294	4.29544	3.21281	4.48405	1.27123	0.0113502	0.670999
ENSG00000260314	MRC1	mannose receptor C-type 1	11.5747	12.3285	12.8511	13.3465	11.536	12.5402	11.4316	10.2193	12.1287	11.12	12.4185	12.1246	10.4451	11.544	10.8516	9.80097	12.2298	11.1836	-1.04617	0.0114541	0.670999
ENSG00000106278	PTPRZ1	protein tyrosine phosphatase, receptor type Z1	2.55742	3.17812	3.48694	5.77348	4.88989	4.75609	5.43177	6.08084	6.86332	5.27245	6.164	4.59094	6.46135	4.90689	6.57493	4.01274	4.29624	5.65861	1.36236	0.0117386	0.679365
ENSG00000240401	AC012358.3	---	5.56749	4.94975	4.94049	4.09677	4.03792	5.20695	4.0122	4.93732	1.01543	2.63908	3.81405	3.23264	3.74903	4.32193	3.2858	3.66079	4.68737	3.40623	-1.28114	0.0118116	0.680126
ENSG00000165810	BTNL9	butyrophilin like 9	8.59329	6.91431	7.29427	9.33406	6.09199	8.22708	7.1117	5.21424	7.69588	5.01686	6.03468	4.38886	5.84344	6.78136	7.4914	7.97398	7.65239	6.27119	-1.3812	0.0120926	0.687966
ENSG00000144476	ACKR3	atypical chemokine receptor 3	7.14869	6.00584	6.17956	8.18478	7.54004	6.8299	8.12335	9.62598	7.20041	7.7855	6.92671	10.8426	7.23211	10.3276	6.92591	6.69347	7.1446	8.17337	1.02877	0.0121156	0.687966
ENSG00000273350	AC004832.5	---	7.43333	6.96831	3.70802	2.45286	2.92812	5.3453	2.67935	4.47919	2.8337	2.0488	4.16251	3.76551	2.36413	3.32193	0.980041	5.64154	4.50219	3.2886	-1.21359	0.012214	0.687966
ENSG00000131620	ANO1	anoctamin 1	11.8751	12.3953	10.9005	10.4911	9.32211	12.0248	9.40929	8.88402	10.0887	8.51985	11.3906	9.28457	8.79458	10.9114	10.1862	10.6524	10.9169	9.85692	-1.05998	0.0122782	0.687966
ENSG00000258484	SPESP1	sperm equatorial segment protein 1	6.15057	5.51907	6.927	5.23631	6.49587	2.84716	6.08811	3.98365	5.88815	2.0488	4.76183	4.15378	4.44242	5.49185	5.09025	4.37858	5.60916	4.47103	-1.13812	0.0125966	0.691625
ENSG00000179431	FJX1	four jointed box 1	5.17074	3.77104	5.89447	5.88692	7.10467	6.34954	8.03096	7.60424	6.92526	6.97107	6.25392	7.63225	9.21889	9.09803	7.18889	6.17093	6.02976	7.4515	1.42173	0.0127284	0.691625
ENSG00000152782	PANK1	pantothenate kinase 1	12.3094	11.6053	11.3085	9.33406	10.9901	11.7208	11.0565	9.7272	10.1918	9.37749	10.6211	10.171	9.80772	7.17991	11.2533	11.4233	11.1892	9.97253	-1.2167	0.0130182	0.693633
ENSG00000275392	AL445493.3	---	2.55742	2.75508	4.29034	0	4.94253	2.23802	4.19363	1.51221	6.29708	5.10718	3.55575	4.71147	4.26701	7.42626	4.76861	4.37858	2.99672	4.66935	1.67263	0.0130643	0.693633
ENSG00000185022	MAFF	MAF bZIP transcription factor F	7.98104	6.46619	7.40114	7.91741	7.96591	6.28222	9.13748	10.5207	8.13387	7.46521	6.80308	8.85157	10.0595	11.2906	7.95996	7.53163	7.59306	8.73513	1.14207	0.013073	0.693633
ENSG00000184205	TSPYL2	TSPY like 2	8.74887	9.47768	7.57977	10.0569	8.80851	8.26244	8.47854	10.8001	10.0461	10.6058	8.36266	8.83176	9.73795	12.4494	8.54487	8.73123	8.77324	9.78998	1.01675	0.0131545	0.693633
ENSG00000167536	DHRS13	dehydrogenase/reductase 13	7.53185	8.43485	9.73205	6.96012	7.47898	8.16615	10.1306	9.90636	8.39254	10.1063	6.98913	11.4174	11.508	10.9278	9.39449	9.4267	8.34781	9.78541	1.4376	0.0131955	0.693633
ENSG00000146070	PLA2G7	phospholipase A2 group VII	7.56945	7.13105	8.52237	7.94387	7.7466	7.70003	8.46977	6.53445	4.98391	5.42071	7.64975	7.64744	6.72165	7.79442	7.65349	5.8598	7.86902	6.69618	-1.17284	0.013276	0.694684
ENSG00000167723	TRPV3	transient receptor potential cation channel subfamily V member 3	7.13203	4.94975	5.75263	6.73621	6.0685	6.00445	5.63375	5.99963	3.48736	3.22758	4.09923	0	6.16034	2.32193	4.20987	5.30148	6.03962	3.86749	-2.17212	0.0136502	0.702925
ENSG00000263961	C1orf186	chromosome 1 open reading frame 186	6.53963	4.77895	4.80333	6.62286	3.71375	4.38036	4.56705	3.89661	5.42229	2.63908	5.15316	3.76551	3.65713	3.45943	4.28377	4.01274	5.05799	4.03219	-1.0258	0.013835	0.706423
ENSG00000134240	HMGCS2	3-hydroxy-3-methylglutaryl-CoA synthase 2	15.4933	14.6734	13.6914	12.739	14.5692	14.925	14.0087	9.02407	11.5582	13.2261	14.3064	13.4231	11.4531	13.83	13.6919	13.7715	14.3	12.6983	-1.60174	0.0138505	0.706423
ENSG00000126878	AIF1L	allograft inflammatory factor 1 like	6.21526	5.62373	6.82438	8.79741	3.83009	7.42631	5.99335	3.5987	5.02974	4.23111	4.28131	3.87281	6.31868	6.47573	4.96108	7.11314	6.38722	5.09803	-1.28919	0.014008	0.706549
ENSG00000115602	IL1RL1	interleukin 1 receptor like 1	9.64083	6.26513	4.54103	8.58855	7.09307	8.2151	8.10081	12.1356	9.13916	5.45551	4.28131	10.8459	11.5296	13.4432	6.31785	5.53685	7.49207	8.74278	1.25071	0.0143329	0.711787
ENSG00000175768	TOMM5	translocase of outer mitochondrial membrane 5	10.1103	5.95325	9.23941	8.774	8.3194	9.88644	9.3603	10.1481	10.2303	10.3753	9.34691	9.56413	9.94884	10.9016	9.69117	10.2269	8.80616	10.0481	1.24198	0.0145624	0.711787
ENSG00000173212	MAB21L3	mab-21 like 3	4.24164	4.09613	4.42112	3.3147	5.59635	2.23802	5.31907	4.64858	5.96093	5.76393	4.09923	6.7279	5.491	7.69349	3.86941	3.90469	4.17529	5.35102	1.17572	0.0148463	0.711787
ENSG00000163661	PTX3	pentraxin 3	3.05829	3.88773	4.85051	5.84261	5.72213	4.68837	7.32127	11.2354	5.02974	5.42071	5.38309	4.65247	9.58893	12.2186	5.31835	3.52141	5.05299	6.92986	1.87687	0.0148661	0.711787
ENSG00000214736	TOMM6	translocase of outer mitochondrial membrane 6	4.11174	1.72262	4.06883	7.79484	7.48786	4.61731	8.00083	10.742	4.72996	10.7202	6.40549	4.38886	10.0562	10.825	6.6467	6.21684	5.40058	7.85902	2.45845	0.0148835	0.711787
ENSG00000136048	DRAM1	DNA damage regulated autophagy modulator 1	6.23099	7.09509	8.37686	9.26017	7.72422	7.11424	8.7489	8.78147	9.05854	7.92241	8.39596	10.6421	8.37883	8.66888	9.55605	8.64989	7.79292	8.8949	1.10198	0.0149186	0.711787
ENSG00000231084	AL136133.1	---	0	2.15398	1.9203	2.45286	2.10621	2.23802	2.90435	2.90374	2.02308	3.86753	3.45824	2.64384	3.45368	3.45943	2.77297	3.1943	1.96796	3.08631	1.11835	0.0152668	0.715686
ENSG00000169313	P2RY12	purinergic receptor P2Y12	3.19287	6.73899	7.86472	8.44032	5.1803	5.97633	5.56952	3.48395	6.31571	5.10718	6.05149	5.52824	4.26701	3.45943	6.75459	4.11325	6.13758	5.00898	-1.12859	0.015274	0.715686
ENSG00000125144	MT1G	metallothionein 1G	11.149	10.6996	12.3263	10.9993	10.4113	13.3973	11.9138	13.0288	12.0513	10.6317	12.2911	11.8745	12.7582	15.168	12.0376	13.9731	11.5567	12.646	1.08939	0.0153543	0.715686
ENSG00000275097	AC024940.5	---	0.859513	1.10446	1.51434	3.85051	2.70251	1.16296	1.05737	1.91789	3.19724	1.62842	1.34316	1.03561	5.54327	5.64386	1.55829	5.70734	1.75024	3.0639	1.31366	0.0154736	0.715686
ENSG00000074527	NTN4	netrin 4	10.2806	11.0798	10.8829	10.6706	9.73597	10.5088	10.5461	9.37543	10.0805	9.23702	10.673	9.81007	8.71706	10.4767	9.82248	7.21844	10.5292	9.49008	-1.03916	0.0155022	0.715686
ENSG00000198829	SUCNR1	succinate receptor 1	9.0308	9.62365	9.4301	8.00043	7.90752	9.01951	7.52977	2.49343	7.83146	7.51555	8.50069	8.05309	6.69879	7.9542	8.29978	7.31658	8.64882	7.18484	-1.46399	0.0155452	0.715686
ENSG00000241935	HOGA1	4-hydroxy-2-oxoglutarate aldolase 1	10.5258	9.86518	7.55149	8.35613	8.77986	9.30035	8.16199	6.61845	8.7101	8.09788	9.34521	6.86416	6.65194	8.32643	7.45188	8.90253	8.9344	7.8854	-1.049	0.0156428	0.715686
ENSG00000152760	TCTEX1D1	Tctex1 domain containing 1	5.77484	5.55481	5.25299	4.17033	5.49424	5.3453	5.60199	6.08084	3.19724	3.96737	6.61228	3.38541	3.55899	3.90689	3.77007	2.99794	5.3135	4.16411	-1.14939	0.0156809	0.715686
ENSG00000162840	MT2P1	metallothionein 2 pseudogene 1	2.09008	0	2.71591	2.45286	1.07167	3.07639	2.90435	4.98028	3.02689	2.63908	2.6735	2.64384	2.57969	4.75489	2.77297	3.66079	2.04447	3.30355	1.25908	0.0162991	0.721261
ENSG00000243955	GSTA1	glutathione S-transferase alpha 1	11.6402	14.3436	10.4426	11.9394	9.15928	11.9786	7.10038	8.11865	10.2571	11.659	11.4907	7.47935	6.8517	7.19967	10.7526	8.76252	10.9434	9.17458	-1.76885	0.0164172	0.721802
ENSG00000174564	IL20RB	interleukin 20 receptor subunit beta	6.93486	4.77895	3.48694	3.93735	5.08984	3.07639	5.83842	8.38562	6.7986	5.34848	5.8926	5.02235	5.491	4.90689	3.66337	8.83422	4.73468	6.03813	1.30345	0.0165836	0.722429
ENSG00000249962	AL157400.5	---	5.66334	1.10446	5.48001	3.17872	1.07167	5.38862	1.05737	0.945781	1.6055	1.03271	4.49307	2.86788	1.41108	3.16993	1.55829	1.73532	3.27774	2.09106	-1.18668	0.0167561	0.722429
ENSG00000140470	ADAMTS17	ADAM metallopeptidase with thrombospondin type 1 motif 17	7.76037	7.35028	7.87616	7.18973	9.90963	7.82355	8.12894	10.3063	8.14952	9.12528	9.08228	9.69781	10.0729	9.25267	6.91433	8.97445	8.00552	9.06396	1.05843	0.0168057	0.722429
ENSG00000250471	GMPSP1	guanine monophosphate synthase pseudogene 1	2.34259	2.75508	2.71591	3.17872	1.67975	2.57451	1.05737	4.14341	3.19724	3.22758	1.72491	3.38541	3.34007	4	4.13199	2.99794	2.32913	3.34984	1.02071	0.0172679	0.727224
ENSG00000137878	GCOM1	GRINL1A complex locus 1	4.8425	6.96831	4.22021	7.34075	3.44848	6.78197	5.43177	4.35409	2.61058	1.62842	3.11858	2.37849	2.76719	6.58496	1.96996	5.5726	5.57628	3.44276	-2.13352	0.0173858	0.727786
ENSG00000188833	ENTPD8	ectonucleoside triphosphate diphosphohydrolase 8	7.39195	7.46742	7.25973	5.81993	7.12758	7.30719	6.57075	4.7009	5.64478	4.38346	7.00649	6.46187	5.3804	5.12928	6.20827	7.37848	6.99208	5.81044	-1.18164	0.017487	0.731182
ENSG00000244067	GSTA2	glutathione S-transferase alpha 2	7.23701	10.5157	5.64968	9.43451	5.08984	9.20966	4.80882	4.93732	7.44837	7.47372	7.98782	3.52354	4.49645	0	6.06892	4.7347	7.42075	5.18565	-2.2351	0.017612	0.732712
ENSG00000100558	PLEK2	pleckstrin 2	4.62166	7.99542	3.80702	5.20164	6.9201	5.38862	4.35477	9.49507	4.19893	4.06074	8.57234	3.64959	9.87045	8.75489	4.60529	9.72755	5.46989	6.99276	1.52287	0.0177417	0.733725
ENSG00000166803	PCLAF	PCNA clamp associated factor	4.71409	4.7172	3.48694	4.9324	7.12758	6.87629	4.10576	0	3.72879	2.86299	5.92945	3.52354	3.08188	3.58496	4.20987	4.96734	5.13718	3.5432	-1.59398	0.0186644	0.749272
ENSG00000143627	PKLR	pyruvate kinase, liver and RBC	11.0191	11.592	7.98589	8.52688	8.18384	11.9373	8.96406	4.89303	9.86038	9.42216	9.79922	6.92776	7.19175	6.35755	9.67581	8.55032	9.74415	8.07533	-1.66882	0.0195069	0.758648
ENSG00000283765	AC131160.1	---	6.02989	0	5.56734	5.74967	6.16026	5.47154	6.33992	6.23071	7.35243	6.47335	6.49426	7.09221	5.94408	7.67948	6.94881	5.60748	5.04552	6.64698	1.60146	0.0195895	0.758648
ENSG00000170959	DCDC1	doublecortin domain containing 1	6.71763	8.62757	6.16096	5.01458	6.24654	7.79968	5.99335	7.12861	4.48874	4.96948	6.75256	6.31739	5.16377	5.16993	2.55154	5.83057	6.65147	5.37473	-1.27674	0.0196114	0.758648
ENSG00000221916	C19orf73	chromosome 19 open reading frame 73	5.38271	5.32575	3.89967	2.86097	3.71375	4.75609	4.27644	4.14341	3.83588	2.37392	1.72491	1.63225	3.34007	3.70044	3.2858	4.45718	4.31648	3.16598	-1.1505	0.0197704	0.759515
ENSG00000173402	DAG1	dystroglycan 1	8.50872	10.6714	8.92911	10.4992	8.92755	9.03323	8.79879	9.28193	8.30672	8.80602	9.12063	7.58569	5.29151	5.88264	8.25914	4.29544	9.33828	7.42553	-1.91275	0.0198813	0.759767
ENSG00000139209	SLC38A4	solute carrier family 38 member 4	15.3067	15.3851	14.8496	12.7755	13.9869	13.5332	13.8074	10.8761	12.6898	13.3199	14.1237	13.7491	13.113	12.3644	14.2259	14.2977	14.2349	13.1955	-1.03943	0.0202672	0.76011
ENSG00000274026	FAM27E3	family with sequence similarity 27 member E3	3.72426	2.15398	3.80702	3.3147	0	1.16296	1.05737	4.84734	3.83588	4.14844	2.83759	4.23647	3.08188	2.32193	4.42109	4.9126	2.17433	3.84925	1.67492	0.0202731	0.76011
ENSG00000274849	AC023043.4	---	2.74437	0	2.90658	2.19535	2.70251	1.16296	2.67935	3.70498	4.61439	3.05677	0	4.23647	3.08188	3.80735	3.54816	3.1943	2.05588	3.24937	1.19349	0.0206266	0.76011
ENSG00000273306	AC018690.1	---	2.55742	2.75508	4.06883	2.19535	1.67975	1.7984	3.09895	3.89661	4.72996	4.76271	2.02649	3.23264	3.21674	3.58496	2.77297	5.07096	2.5934	3.69934	1.10594	0.0207116	0.76011
ENSG00000146147	MLIP	muscular LMNA interacting protein	10.1039	9.29162	9.80124	6.03211	9.24037	9.06027	9.00714	4.7009	7.45678	5.70729	6.37909	8.05878	6.47487	3.58496	9.42747	8.76252	8.93381	6.72807	-2.20574	0.0209652	0.763187
ENSG00000182752	PAPPA	pappalysin 1	3.19287	2.98205	5.48001	7.30853	8.22692	5.69504	7.1117	8.86695	6.18001	7.08658	8.04771	8.78445	9.174	10.5651	6.54519	4.20722	5.71387	7.71747	2.0036	0.0213304	0.76807
ENSG00000136689	IL1RN	interleukin 1 receptor antagonist	9.42192	8.61069	9.9454	7.31665	8.83311	8.38516	10.2736	13.8165	8.55025	9.44615	8.59259	10.5195	11.146	13.371	9.69794	8.24162	8.9695	10.3757	1.40621	0.0213579	0.76807
ENSG00000123689	G0S2	G0/G1 switch 2	9.39774	10.6734	8.72586	10.9583	10.7647	11.476	12.2315	12.1507	12.0083	12.9031	9.96924	12.1398	12.7482	12.973	9.89206	10.5156	10.6039	11.7	1.09607	0.0213675	0.76807
ENSG00000166391	MOGAT2	monoacylglycerol O-acyltransferase 2	12.7558	12.5839	10.7185	9.84996	8.91772	11.3841	9.46111	7.06017	11.0461	9.48246	10.7413	9.00981	6.62794	7.37504	9.2078	11.0273	10.8102	9.0642	-1.74595	0.0214591	0.768355
ENSG00000119943	PYROXD2	pyridine nucleotide-disulphide oxidoreductase domain 2	9.68717	8.99909	7.90997	8.61514	6.51338	8.46321	7.69695	8.14249	7.99636	6.10814	7.03213	6.13543	7.93621	5.64386	8.50681	7.85563	8.26927	7.26189	-1.00738	0.0216484	0.769137
ENSG00000241224	C3orf85	chromosome 3 open reading frame 85	8.8893	8.95964	6.0236	5.59798	5.59635	8.53726	5.35762	3.48395	7.20041	5.84491	6.10079	2.64384	4.59879	5.64386	7.37789	7.50413	6.99454	5.59984	-1.3947	0.022223	0.775971
ENSG00000163993	S100P	S100 calcium binding protein P	6.13394	0	4.59745	4.5469	8.30941	4.54257	6.28097	9.6158	5.42229	7.97133	5.12166	5.52824	10.4373	10.4115	5.71544	7.01261	4.91589	7.47069	2.5548	0.0225857	0.779667
ENSG00000069424	KCNAB2	potassium voltage-gated channel subfamily A regulatory beta subunit 2	9.49376	6.84383	7.92658	9.55956	8.40161	8.50318	7.94496	6.82112	7.83146	6.12985	7.67167	9.18138	6.98051	6.67243	8.2126	6.77245	8.38192	7.36372	-1.01821	0.0227406	0.780033
ENSG00000272338	AC067838.1	---	5.23455	4.36128	2.71591	4.24032	3.29498	4.46374	3.5621	2.23417	2.8337	0	2.48831	2.64384	3.21674	4.08746	3.13425	4.11325	3.98184	2.75019	-1.23165	0.0235149	0.785056
ENSG00000187479	C11orf96	chromosome 11 open reading frame 96	7.86991	8.41067	10.998	9.30373	8.57419	9.39101	10.4321	10.4092	9.01363	8.7156	9.3418	11.1697	12.7763	12.6089	10.1571	9.85821	9.28281	10.45	1.16723	0.0235464	0.785056
ENSG00000213443	AC007068.1	---	4.80095	5.62373	1.9203	2.6713	5.66061	5.51128	2.67935	5.89124	6.47329	6.75059	5.48563	5.76949	5.75755	6.02237	3.2858	6.28307	4.12393	5.74656	1.62263	0.0237417	0.7866
ENSG00000196660	SLC30A10	solute carrier family 30 member 10	9.65547	10.6714	10.2482	8.06935	9.83502	9.85009	9.15947	5.77403	8.48182	9.57043	9.30896	8.06445	8.25891	7.14975	9.44368	9.82895	9.64128	8.43122	-1.21006	0.0242362	0.787384
ENSG00000105088	OLFM2	olfactomedin 2	10.2787	9.10233	9.15265	9.05214	9.51913	11.918	8.6041	9.07699	6.58496	8.73343	6.78309	9.93603	9.24477	7.3837	9.63757	8.89196	9.661	8.47472	-1.18628	0.0244336	0.789954
ENSG00000187097	ENTPD5	ectonucleoside triphosphate diphosphohydrolase 5	13.419	12.9285	12.4875	10.8015	12.6919	12.7282	11.7208	9.76455	11.6969	11.503	12.9201	11.2321	10.8805	10.2046	11.8972	12.4144	12.3968	11.3904	-1.00639	0.0246411	0.793462
ENSG00000171295	ZNF440	zinc finger protein 440	4.3608	7.54054	4.42112	6.36537	6.56466	2.57451	5.01582	7.34953	6.93733	7.05289	7.22233	7.80475	6.36298	7.76818	3.96235	7.91253	5.26326	6.93032	1.66706	0.0249939	0.795674
ENSG00000138685	FGF2	fibroblast growth factor 2	3.6325	4.89503	8.31512	8.36006	7.19423	6.99317	8.25171	7.59044	8.01926	8.54834	8.61821	6.98866	9.27985	8.67596	9.24296	8.99765	6.80597	8.44015	1.63417	0.025049	0.796191
ENSG00000241081	AF111169.1	---	1.78378	1.10446	1.9203	2.6713	3.12318	1.16296	2.67935	3.70498	3.83588	3.05677	2.02649	2.05309	2.57969	3.16993	3.77007	3.78789	2.06362	3.10942	1.0458	0.0254609	0.797371
ENSG00000118193	KIF14	kinesin family member 14	3.89193	4.83816	3.22575	4.5469	5.86535	5.66012	3.68846	2.90374	2.02308	2.63908	5.15316	3.06176	3.65713	4.70044	1.96996	2.50056	4.53095	3.17877	-1.35219	0.0263084	0.806836
ENSG00000154620	TMSB4Y	thymosin beta 4, Y-linked	3.05829	2.15398	1.9203	4.49058	4.59331	0	3.27039	4.28722	5.93708	5.1503	4.80213	2.05309	3.34007	4.64386	4.28377	4.8557	2.78383	4.37258	1.58875	0.0266431	0.808777
ENSG00000221500	SNORD100	small nucleolar RNA, C/D box 100	0	2.48561	0.947361	1.88167	1.67975	2.23802	1.66096	2.71312	3.19724	2.37392	2.2758	1.63225	3.45368	3	1.96996	2.99794	1.5562	2.62377	1.06757	0.0267573	0.810489
ENSG00000257557	PPP1R12A-AS1	PPP1R12A antisense RNA 1	4.5229	4.77895	2.49613	3.55337	3.93775	3.27414	3.09895	0	2.61058	2.37392	3.35366	2.37849	3.08188	2.58496	3.86941	2.77058	3.66603	2.55817	-1.10786	0.0267621	0.810489
ENSG00000135482	ZC3H10	zinc finger CCCH-type containing 10	5.13774	4.43984	7.24214	3.7581	6.59786	3.07639	4.10576	5.06256	7.6155	7.70101	7.06562	7.78429	7.73741	3	7.44385	4.20722	4.90826	6.40194	1.49368	0.0268033	0.810489
ENSG00000198796	ALPK2	alpha kinase 2	9.28925	8.66075	8.6038	8.06935	9.18955	6.21161	9.51113	7.0899	7.09656	4.38346	5.85478	7.81151	8.7508	6.83289	9.11975	7.35814	8.50506	7.1442	-1.36087	0.0269252	0.810489
ENSG00000156886	ITGAD	integrin subunit alpha D	5.56749	7.17764	8.05802	7.07949	3.44848	6.39273	4.35477	1.91789	5.35186	6.10814	5.64922	4.76816	3.55899	3.58496	6.60407	5.60748	6.01123	4.79453	-1.2167	0.0270377	0.811249
ENSG00000152315	KCNK13	potassium two pore domain channel subfamily K member 13	2.55742	5.62373	6.00287	5.88692	5.78114	5.3453	5.72505	0	4.27702	3.86753	4.80213	5.56069	3.65713	2.32193	4.91531	4.53172	5.27463	3.77039	-1.50425	0.0275914	0.81326
ENSG00000105398	SULT2A1	sulfotransferase family 2A member 1	16.1522	14.61	14.6468	13.4656	13.7933	15.5734	13.0745	9.80395	13.6879	12.3168	14.2865	12.9928	11.6526	11.6078	13.9871	15.2886	14.4737	12.8471	-1.62659	0.0277509	0.81326
ENSG00000213433	AC091982.1	---	3.89193	2.75508	4.06883	3.43896	3.12318	1.16296	3.42361	3.07208	1.01543	1.62842	1.34316	1.03561	2.11061	1.58496	2.77297	3.52141	3.12351	2.00941	-1.1141	0.0287969	0.821186
ENSG00000262049	AC139530.1	---	6.71763	5.89867	6.00287	7.52027	4.59331	6.11175	4.96679	7.5765	7.50626	7.7509	6.00045	6.35489	7.31714	5.93074	7.46782	6.89046	5.97304	6.97724	1.0042	0.028985	0.821697
ENSG00000270132	WISP1-OT1	WISP1 overlapping transcript 1	1.39443	1.10446	1.51434	0.922201	3.12318	2.23802	3.42361	5.35148	2.34653	1.62842	1.34316	4.31468	2.76719	2.58496	2.55154	4.67016	1.96003	3.06201	1.10198	0.0290603	0.821697
ENSG00000178662	CSRNP3	cysteine and serine rich nuclear protein 3	7.14869	6.4473	5.62275	6.30132	4.71934	6.30501	4.27644	4.41799	5.07417	4.38346	6.03468	0	3.21674	4.16993	5.60447	5.67482	5.83155	4.28625	-1.5453	0.0298697	0.827243
ENSG00000068615	REEP1	receptor accessory protein 1	4.30245	5.40621	7.17885	7.44816	5.59635	6.13737	5.35762	3.80397	5.35186	5.06272	6.65692	3.97267	4.69435	3	5.86737	4.8557	5.91814	4.80729	-1.11086	0.0310999	0.839606
ENSG00000178175	ZNF366	zinc finger protein 366	5.46482	6.34895	5.59531	7.21602	6.59786	5.82687	6.065	4.41799	6.47329	6.01788	4.16251	6.31739	3.74903	4.45943	5.45256	4.20722	6.15926	5.02859	-1.13067	0.0318276	0.847238
ENSG00000258643	BCL2L2-PABPN1	BCL2L2-PABPN1 readthrough	4.92217	4.09613	3.98673	0.922201	2.10621	1.7984	4.19363	2.90374	6.56952	6.75059	0	4.06607	6.63999	4.64386	4.28377	3.3671	3.1465	4.35829	1.2118	0.0318712	0.847238
ENSG00000271781	AC026740.1	---	1.39443	2.15398	2.49613	2.86097	2.10621	0	1.66096	3.80397	2.34653	2.37392	3.24091	2.37849	3.08188	3.45943	2.28986	2.99794	1.81038	2.88588	1.0755	0.0321217	0.849229
ENSG00000198077	CYP2A7	cytochrome P450 family 2 subfamily A member 7	8.08422	10.2254	5.2877	8.34028	4.99332	8.45814	5.10916	7.26518	8.25941	7.17277	5.51017	6.65461	4.13699	4.39232	6.84279	4.01274	7.21404	6.02744	-1.18659	0.0327255	0.851193
ENSG00000229005	HNF4A-AS1	HNF4A antisense RNA 1	9.06849	8.13773	6.32029	4.09677	4.71934	6.861	3.09895	2.49343	5.52187	3.51837	7.10642	3.97267	0	2.58496	5.24625	6.19407	6.04322	4.07089	-1.97233	0.033062	0.851593
ENSG00000272555	AC009974.1	---	4.62166	5.48242	5.35469	5.01458	5.52909	4.99906	6.39656	2.49343	5.15911	3.76027	4.67768	3.97267	4.90876	2	4.91531	5.50019	5.34258	4.15416	-1.18842	0.0335118	0.852895
ENSG00000164039	BDH2	3-hydroxybutyrate dehydrogenase 2	11.9928	10.9186	11.2164	9.84295	9.56182	10.9082	9.88391	8.88119	10.4569	8.712	10.0758	8.73198	8.31637	8.73471	10.9198	11.1477	10.6178	9.55295	-1.06485	0.0336754	0.853287
ENSG00000111186	WNT5B	Wnt family member 5B	5.66334	5.28377	3.70802	5.45813	3.12318	3.98823	4.42905	0	3.72879	3.51837	4.03304	3.06176	1.41108	3	4.66181	4.6026	4.52196	3.11305	-1.40891	0.0336947	0.853287
ENSG00000198625	MDM4	MDM4, p53 regulator	8.21255	6.24339	7.4169	6.39635	8.40161	6.39273	9.33637	7.88425	9.29039	7.64934	8.76306	8.574	8.82921	8.17991	9.10708	9.71561	7.4857	8.66587	1.18017	0.0338119	0.853358
ENSG00000163354	DCST2	DC-STAMP domain containing 2	4.3608	4.36128	4.35721	3.7581	3.93775	3.98823	3.80463	3.98365	2.02308	0	3.45824	2.64384	3.99406	2	3.54816	3.66079	4.08114	2.81243	-1.26872	0.0340176	0.855585
ENSG00000145708	CRHBP	corticotropin releasing hormone binding protein	10.3641	10.2502	11.9865	13.7735	11.037	12.0102	11.0572	6.54879	10.9263	10.6785	12.0505	11.3459	9.94277	8.17991	10.8279	8.83054	11.4969	9.92566	-1.57128	0.0344001	0.857854
ENSG00000203896	LIME1	Lck interacting transmembrane adaptor 1	8.07117	7.9152	5.50971	6.14589	6.46021	7.13982	5.53629	4.64858	5.15911	6.81901	6.76281	4.82271	5.09539	3.80735	5.31835	7.29534	6.68261	5.5254	-1.15721	0.0344995	0.858071
ENSG00000131747	TOP2A	topoisomerase (DNA) II alpha	3.89193	5.81272	6.55204	7.37226	9.51913	9.63312	4.10576	3.5987	5.61502	5.76393	8.53098	5.68367	4.94807	4.45943	6.4197	5.07096	6.69814	5.56561	-1.13253	0.0349568	0.858071
ENSG00000278527	SNORD22	Small nucleolar RNA SNORD22	0.859513	3.17812	0.947361	3.3147	3.93775	2.57451	1.66096	3.5987	4.93657	3.51837	2.02649	4.06607	4.20346	4.39232	2.55154	3.3671	2.35327	3.62896	1.27569	0.0353774	0.858071
ENSG00000106236	NPTX2	neuronal pentraxin 2	5.66334	2.15398	5.50971	4.5469	3.29498	5.38862	6.78391	10.3784	6.63029	5.38505	3.24091	3.06176	6.92249	8.8392	5.89121	7.24083	4.76306	6.3989	1.63584	0.0353921	0.858071
ENSG00000178852	EFCAB13	EF-hand calcium binding domain 13	7.10668	7.10718	5.56734	5.57108	4.6577	4.38036	6.065	6.30019	4.93657	2.63908	5.55802	4.38886	4.73986	5.90689	3.77007	4.11325	5.77933	4.70587	-1.07347	0.0355627	0.858071
ENSG00000260941	LINC00622	long intergenic non-protein coding RNA 622	5.03398	4.2782	4.14651	4.17033	3.5872	3.27414	3.27039	3.48395	2.34653	2.0488	3.64709	2.86788	3.91692	3	0	3.90469	3.96582	2.80176	-1.16406	0.0358082	0.858071
ENSG00000122787	AKR1D1	aldo-keto reductase family 1 member D1	10.9055	12.2486	8.4283	9.29964	9.73969	9.50365	7.44279	7.25646	9.91483	8.40436	10.7125	6.59318	6.17698	8.65821	8.82098	7.18418	9.6526	8.1913	-1.4613	0.0361116	0.858071
ENSG00000207357	RNU6-2	RNA, U6 small nuclear 2	3.72426	3.3507	2.90658	3.02857	1.07167	3.60318	2.90435	3.5987	1.6055	1.62842	2.02649	2.37849	1.41108	1.58496	0	1.73532	2.94133	1.77433	-1.167	0.0367695	0.858071
ENSG00000081479	LRP2	LDL receptor related protein 2	7.10668	6.75444	8.39288	3.93735	4.88989	7.38412	4.56705	3.70498	4.48874	2.0488	6.41851	4.31468	6.28837	6.59991	6.11012	5.38428	6.14749	5.03982	-1.10767	0.036905	0.858071
ENSG00000245711	NADK2-AS1	NADK2 antisense RNA 1	2.55742	3.50482	5.06574	2.19535	4.5259	3.74326	3.27039	2.71312	5.96093	4.454	4.6337	4.31468	5.26062	2.58496	5.45256	5.73915	3.55184	4.56819	1.01635	0.0381057	0.862646
ENSG00000268573	AC011815.1	---	2.55742	0	3.89967	4.01926	4.71934	3.07639	4.4997	3.35928	6.05259	5.70729	4.16251	4.06607	4.32788	4.58496	5.51526	3.52141	3.25311	4.58858	1.33547	0.0381356	0.862646
ENSG00000260549	MT1L	metallothionein 1L, pseudogene	7.53185	6.955	7.70701	7.57547	6.26733	9.33398	9.37447	10.3116	9.4798	7.18319	7.89305	8.21987	9.71107	13.2855	8.70809	9.66476	7.82073	9.38411	1.56338	0.0387464	0.867165
ENSG00000157456	CCNB2	cyclin B2	2.74437	4.58518	4.70406	4.70377	6.59786	6.55363	4.19363	3.35928	0	3.05677	5.43527	3.87281	4.32788	3	3.77007	5.21364	4.86893	3.55953	-1.3094	0.0396798	0.873326
ENSG00000142609	CFAP74	cilia and flagella associated protein 74	9.02178	6.15301	5.64968	4.79961	4.13159	4.82078	3.09895	1.91789	5.3875	0	4.39107	3.06176	3.91692	2	3.86941	3.78789	5.3822	3.14805	-2.23415	0.0399885	0.873326
ENSG00000106366	SERPINE1	serpin family E member 1	10.0889	9.51444	9.27227	10.408	10.8149	8.63493	13.7472	14.6029	13.1646	11.8571	8.71373	12.0412	12.7204	15.6256	10.1558	10.3007	10.3544	12.1313	1.77694	0.0403944	0.873616
ENSG00000132854	KANK4	KN motif and ankyrin repeat domains 4	6.85592	7.90831	6.76405	5.81993	3.12318	5.79502	4.69299	5.38385	3.61312	4.38346	6.88979	3.64959	1.80284	4.16993	4.66181	6.12352	5.85134	4.51977	-1.33158	0.0404071	0.873616
ENSG00000109193	SULT1E1	sulfotransferase family 1E member 1	9.07504	10.5865	4.59745	1.88167	4.88989	6.74911	2.41266	2.23417	7.139	2.0488	5.08945	0	3.08188	3	4.7162	7.87723	5.74176	3.90964	-1.83212	0.0408805	0.873616
ENSG00000185338	SOCS1	suppressor of cytokine signaling 1	4.30245	4.83816	7.81205	5.54366	7.84667	7.28444	6.91894	5.93558	6.82483	8.07008	6.85189	8.96504	9.4572	9.79604	7.08938	5.34347	6.36377	7.59261	1.22885	0.041018	0.873616
ENSG00000079689	SCGN	secretagogin, EF-hand calcium binding protein	8.17239	6.05659	4.98346	8.13971	5.04239	5.76246	0	5.4768	6.27822	4.70603	3.11858	3.52354	2.36413	2.80735	4.76861	6.93233	5.451	4.44173	-1.00927	0.0416573	0.873616
ENSG00000204682	CASC10	cancer susceptibility 10	8.6441	8.673	7.57275	5.20164	6.76796	6.96482	5.01582	5.7494	5.75804	5.55515	6.97157	3.97267	4.90876	4	7.13999	7.98728	6.97716	5.78254	-1.19462	0.0417243	0.873616
ENSG00000189223	PAX8-AS1	PAX8 antisense RNA 1	8.81559	9.37646	9.55464	6.25135	6.7533	7.73402	9.52178	8.62103	3.34958	6.95899	8.43172	5.71285	6.28837	7.96	7.90833	6.70962	8.28673	6.88228	-1.40445	0.0419426	0.873616
ENSG00000214110	LDHAP4	lactate dehydrogenase A pseudogene 4	7.6061	7.65199	9.80723	7.72333	7.47004	5.76246	5.66483	8.24735	9.01647	9.88959	7.77146	9.61717	8.26671	9.51767	9.24527	7.22968	7.38371	8.75571	1.372	0.0426357	0.878749
ENSG00000236333	TRHDE-AS1	TRHDE antisense RNA 1	5.5425	5.89867	6.00287	3.93735	4.6577	6.00445	6.30089	2.49343	4.78445	1.62842	4.03304	5.11268	4.73986	2	3.13425	6.28307	5.47777	3.80102	-1.67675	0.0430733	0.879858
ENSG00000159173	TNNI1	troponin I1, slow skeletal type	7.93857	7.40025	6.64865	5.42845	5.38436	6.18729	6.41496	6.13888	7.09656	5.45551	6.79312	3.87281	4.49645	4.52356	4.54646	5.64154	6.48607	5.3961	-1.08997	0.0431394	0.879858
ENSG00000186231	KLHL32	kelch like family member 32	5.51707	6.28655	4.35721	4.17033	4.88989	3.60318	4.19363	4.89303	3.34958	0	4.16251	3.23264	1.80284	3.58496	4.76861	4.45718	4.71684	3.36126	-1.35558	0.0436353	0.881364
ENSG00000108551	RASD1	ras related dexamethasone induced 1	6.90576	9.76385	11.4153	10.4585	10.4606	8.63043	12.074	13.2354	9.23276	11.9003	8.9132	13.2064	12.1993	13.3555	10.6869	9.6099	9.95835	11.3711	1.41273	0.0436958	0.881364
ENSG00000163040	CCDC74A	coiled-coil domain containing 74A	4.11174	2.98205	4.85051	4.60111	5.45854	4.99906	5.75424	0	3.34958	2.0488	4.54148	4.45941	3.83541	2	4.60529	4.45718	4.67961	3.25524	-1.42437	0.0441801	0.881364
ENSG00000089685	BIRC5	baculoviral IAP repeat containing 5	3.89193	5.00247	5.06574	3.43896	5.86535	6.13737	4.0122	0	4.42156	2.63908	5.18399	4.15378	3.74903	3.58496	1.96996	4.6026	4.77343	3.36722	-1.40621	0.0443002	0.881364
ENSG00000165304	MELK	maternal embryonic leucine zipper kinase	3.96898	2.75508	3.89967	5.33558	7.5904	6.47542	4.80882	4.28722	4.98391	4.96948	5.77604	0	3.21674	4.24793	4.13199	4.01274	4.97628	3.95845	-1.01783	0.0443572	0.881364
ENSG00000186472	PCLO	piccolo presynaptic cytomatrix protein	6.83548	4.36128	4.42112	5.97167	4.5259	6.51506	3.68846	5.21424	5.3875	1.62842	4.8795	3.06176	4.90876	3	4.76861	4.7347	5.18842	4.17594	-1.01248	0.0455724	0.883453
ENSG00000100652	SLC10A1	solute carrier family 10 member 1	11.9551	13.0561	8.98305	10.4052	9.31714	11.4947	6.13325	3.98365	10.4165	9.71388	10.8176	7.27936	5.6896	6.70044	9.4028	10.6987	10.1921	8.30028	-1.8918	0.0458791	0.883453
ENSG00000263244	AC087190.4	---	9.29112	6.65915	5.77726	6.01224	7.28876	7.39479	7.89996	11.1237	8.39692	6.60318	5.12166	6.71354	9.8781	8.50383	9.084	8.54583	7.18904	8.21897	1.02993	0.0458951	0.883453
ENSG00000142178	SIK1	salt inducible kinase 1	5.63997	7.5316	9.5039	6.97046	9.79442	6.49538	9.89214	11.1249	8.22041	9.33139	5.62695	10.8286	10.1717	12.5646	8.59653	7.53163	7.97541	9.33297	1.35756	0.0459435	0.883453
ENSG00000239332	LINC01119	long intergenic non-protein coding RNA 1119	2.09008	0	3.48694	3.17872	4.38084	3.98823	5.35762	4.98028	3.02689	3.51837	5.64922	4.52667	5.84344	6.49185	4.04966	4.20722	3.21178	4.69929	1.48751	0.0459633	0.883453
ENSG00000197558	SSPO	SCO-spondin	5.85822	3.88773	1.9203	1.88167	2.92812	3.74326	4.42905	2.23417	2.02308	2.37392	4.22314	3.06176	3.91692	0	1.96996	2.16809	3.5212	2.44123	-1.07997	0.0463067	0.884257
ENSG00000116132	PRRX1	paired related homeobox 1	2.09008	4.19003	5.32158	7.69245	3.83009	4.82078	5.53629	5.77403	6.29708	5.06272	7.8311	4.38886	8.03078	7.33092	7.76089	5.91654	4.78304	6.4881	1.70506	0.0464093	0.884257
ENSG00000280306	AC137056.2	---	8.24002	7.77072	4.48232	5.74967	4.59331	5.58762	4.86342	2.90374	5.45625	3.76027	6.08454	3.06176	5.54327	2	5.13086	7.02557	5.89815	4.55181	-1.34635	0.0471675	0.889206
ENSG00000204653	ASPDH	aspartate dehydrogenase domain containing	8.11421	8.5232	6.47885	7.74154	6.73849	8.40639	5.43177	5.102	6.93733	7.14105	7.54678	6.21915	3.55899	6.56986	7.76089	5.97114	7.34778	6.31191	-1.03587	0.0476956	0.889958
ENSG00000231887	PRH1	proline rich protein HaeIII subfamily 1	4.92217	2.98205	1.9203	3.43896	2.70251	2.57451	2.41266	4.28722	4.48874	5.55515	4.03304	4.06607	2.76719	4.52356	2.55154	4.67016	2.99331	4.10474	1.11143	0.0496014	0.895683
