# Supplementary material for: IRX3 plays an important role in the pathogenesis of metabolic-associated fatty liver disease by regulating hepatic lipid metabolism
Source: Front Endocrinol (Lausanne). 2022 Jul 26;13:895593. doi: 10.3389/fendo.2022.895593 (PMC9360787; doi:10.3389/fendo.2022.895593)
Supplement: Supplementary file 5 [file Table_3.xlsx]

## Sheet: Enrichment
Table S3.Enrichment analysis of differentially expressed genes
GroupID	Category	Term	Description	LogP	Log(q-value)	InTerm_InList	Genes	Symbols
1_Summary	WikiPathways	WP2882	Nuclear receptors meta-pathway	-12.4537	-8.10702	22/322	1548,1555,1559,1579,1962,2168,2938,2939,4609,4616,5166,6286,6347,6554,6822,23491,23764,54600,54659,55224,57007,387509	CYP2A6,CYP2B6,CYP2C9,CYP4A11,EHHADH,FABP1,GSTA1,GSTA2,MYC,GADD45B,PDK4,S100P,CCL2,SLC10A1,SULT2A1,CES3,MAFF,UGT1A9,UGT1A3,ETNK2,ACKR3,GPR153
1_Member	WikiPathways	WP2882	Nuclear receptors meta-pathway	-12.4537	-8.10702	22/322	1548,1555,1559,1579,1962,2168,2938,2939,4609,4616,5166,6286,6347,6554,6822,23491,23764,54600,54659,55224,57007,387509	CYP2A6,CYP2B6,CYP2C9,CYP4A11,EHHADH,FABP1,GSTA1,GSTA2,MYC,GADD45B,PDK4,S100P,CCL2,SLC10A1,SULT2A1,CES3,MAFF,UGT1A9,UGT1A3,ETNK2,ACKR3,GPR153
1_Member	WikiPathways	WP2880	Glucocorticoid receptor pathway	-4.31053	-1.92764	6/71	4616,6286,6347,55224,57007,387509	GADD45B,S100P,CCL2,ETNK2,ACKR3,GPR153
2_Summary	GO Biological Processes	GO:0098754	detoxification	-11.8131	-7.99421	15/132	847,2168,2938,4489,4493,4495,4499,4501,4502,5174,6648,9536,55532,57016,326343,890,1393,3158,3485,3778,3791,4609,5313,6898,7057,8877,10068,56670,23428,4500,948,1579,2247,5166,7224,10008,10568,10590,56704,56898,57007,162514,4498,154,7472,8651,9133,9928,64061,340719,3305,4194,6347,51266	CAT,FABP1,GSTA1,MT1A,MT1E,MT1G,MT1M,MT1X,MT2A,PDZK1,SOD2,PTGES,SLC30A10,AKR1B10,MT1DP,CCNA2,CRHBP,HMGCS2,IGFBP2,KCNMA1,KDR,MYC,PKLR,TAT,THBS1,SPHK1,IL18BP,SUCNR1,SLC7A8,MT1L,CD36,CYP4A11,FGF2,PDK4,TRPC5,KCNE3,SLC34A2,SCGN,JPH1,BDH2,ACKR3,TRPV3,MT1JP,ADRB2,WNT2,SOCS1,CCNB2,KIF14,TSPYL2,NANOS1,HSPA1L,MDM4,CCL2,CLEC1B
2_Member	GO Biological Processes	GO:0098754	detoxification	-11.8131	-7.99421	15/132	847,2168,2938,4489,4493,4495,4499,4501,4502,5174,6648,9536,55532,57016,326343	CAT,FABP1,GSTA1,MT1A,MT1E,MT1G,MT1M,MT1X,MT2A,PDZK1,SOD2,PTGES,SLC30A10,AKR1B10,MT1DP
2_Member	GO Biological Processes	GO:0061687	detoxification of inorganic compound	-11.7388	-7.99421	8/18	847,4489,4493,4495,4499,4501,4502,326343	CAT,MT1A,MT1E,MT1G,MT1M,MT1X,MT2A,MT1DP
2_Member	GO Biological Processes	GO:0097501	stress response to metal ion	-11.5049	-7.85721	8/19	4489,4493,4495,4499,4501,4502,55532,326343	MT1A,MT1E,MT1G,MT1M,MT1X,MT2A,SLC30A10,MT1DP
2_Member	GO Biological Processes	GO:0010273	detoxification of copper ion	-10.5154	-7.07181	7/15	4489,4493,4495,4499,4501,4502,326343	MT1A,MT1E,MT1G,MT1M,MT1X,MT2A,MT1DP
2_Member	GO Biological Processes	GO:1990169	stress response to copper ion	-10.5154	-7.07181	7/15	4489,4493,4495,4499,4501,4502,326343	MT1A,MT1E,MT1G,MT1M,MT1X,MT2A,MT1DP
2_Member	GO Biological Processes	GO:0010035	response to inorganic substance	-10.0561	-6.70941	24/513	847,890,1393,2168,3158,3485,3778,3791,4489,4493,4495,4499,4501,4502,4609,5313,6648,6898,7057,8877,10068,55532,56670,326343	CAT,CCNA2,CRHBP,FABP1,HMGCS2,IGFBP2,KCNMA1,KDR,MT1A,MT1E,MT1G,MT1M,MT1X,MT2A,MYC,PKLR,SOD2,TAT,THBS1,SPHK1,IL18BP,SLC30A10,SUCNR1,MT1DP
2_Member	Reactome Gene Sets	R-HSA-5661231	Metallothioneins bind metals	-9.60169	-6.33418	6/11	4489,4493,4495,4499,4501,4502	MT1A,MT1E,MT1G,MT1M,MT1X,MT2A
2_Member	GO Biological Processes	GO:0009636	response to toxic substance	-9.34484	-6.17425	16/229	847,2168,2938,4489,4493,4495,4499,4501,4502,5174,6648,9536,23428,55532,57016,326343	CAT,FABP1,GSTA1,MT1A,MT1E,MT1G,MT1M,MT1X,MT2A,PDZK1,SOD2,PTGES,SLC7A8,SLC30A10,AKR1B10,MT1DP
2_Member	GO Biological Processes	GO:0006882	cellular zinc ion homeostasis	-9.06677	-5.9242	8/35	4489,4493,4495,4499,4501,4502,55532,326343	MT1A,MT1E,MT1G,MT1M,MT1X,MT2A,SLC30A10,MT1DP
2_Member	GO Biological Processes	GO:0010043	response to zinc ion	-8.90216	-5.81075	9/53	4489,4493,4495,4499,4501,4502,6648,55532,326343	MT1A,MT1E,MT1G,MT1M,MT1X,MT2A,SOD2,SLC30A10,MT1DP
2_Member	WikiPathways	WP3529	Zinc homeostasis	-8.85871	-5.79078	8/37	4489,4493,4495,4499,4500,4501,4502,55532	MT1A,MT1E,MT1G,MT1M,MT1L,MT1X,MT2A,SLC30A10
2_Member	GO Biological Processes	GO:0071294	cellular response to zinc ion	-8.8154	-5.77436	7/24	4489,4493,4495,4499,4501,4502,326343	MT1A,MT1E,MT1G,MT1M,MT1X,MT2A,MT1DP
2_Member	Reactome Gene Sets	R-HSA-5660526	Response to metal ions	-8.79883	-5.77436	6/14	4489,4493,4495,4499,4501,4502	MT1A,MT1E,MT1G,MT1M,MT1X,MT2A
2_Member	GO Biological Processes	GO:0055069	zinc ion homeostasis	-8.75949	-5.75523	8/38	4489,4493,4495,4499,4501,4502,55532,326343	MT1A,MT1E,MT1G,MT1M,MT1X,MT2A,SLC30A10,MT1DP
2_Member	GO Biological Processes	GO:0046686	response to cadmium ion	-8.47038	-5.50391	9/59	847,4489,4493,4495,4499,4501,4502,6648,326343	CAT,MT1A,MT1E,MT1G,MT1M,MT1X,MT2A,SOD2,MT1DP
2_Member	GO Biological Processes	GO:0071280	cellular response to copper ion	-8.4164	-5.46765	7/27	4489,4493,4495,4499,4501,4502,326343	MT1A,MT1E,MT1G,MT1M,MT1X,MT2A,MT1DP
2_Member	GO Biological Processes	GO:0010038	response to metal ion	-8.28592	-5.35421	18/351	847,1393,3158,3485,3778,4489,4493,4495,4499,4501,4502,5313,6648,6898,7057,55532,56670,326343	CAT,CRHBP,HMGCS2,IGFBP2,KCNMA1,MT1A,MT1E,MT1G,MT1M,MT1X,MT2A,PKLR,SOD2,TAT,THBS1,SLC30A10,SUCNR1,MT1DP
2_Member	GO Biological Processes	GO:0098771	inorganic ion homeostasis	-8.02684	-5.11152	25/702	948,1579,2247,3778,3791,4489,4493,4495,4499,4501,4502,4609,5166,6648,7224,10008,10568,10590,23428,55532,56704,56898,57007,162514,326343	CD36,CYP4A11,FGF2,KCNMA1,KDR,MT1A,MT1E,MT1G,MT1M,MT1X,MT2A,MYC,PDK4,SOD2,TRPC5,KCNE3,SLC34A2,SCGN,SLC7A8,SLC30A10,JPH1,BDH2,ACKR3,TRPV3,MT1DP
2_Member	GO Biological Processes	GO:0050801	ion homeostasis	-7.42205	-4.56673	25/754	948,1579,2247,3778,3791,4489,4493,4495,4499,4501,4502,4609,5166,6648,7224,10008,10568,10590,23428,55532,56704,56898,57007,162514,326343	CD36,CYP4A11,FGF2,KCNMA1,KDR,MT1A,MT1E,MT1G,MT1M,MT1X,MT2A,MYC,PDK4,SOD2,TRPC5,KCNE3,SLC34A2,SCGN,SLC7A8,SLC30A10,JPH1,BDH2,ACKR3,TRPV3,MT1DP
2_Member	GO Biological Processes	GO:0071276	cellular response to cadmium ion	-7.3862	-4.55127	7/37	4489,4493,4495,4499,4501,4502,326343	MT1A,MT1E,MT1G,MT1M,MT1X,MT2A,MT1DP
2_Member	GO Biological Processes	GO:0055076	transition metal ion homeostasis	-7.35316	-4.53795	11/133	4489,4493,4495,4499,4501,4502,4609,6648,55532,56898,326343	MT1A,MT1E,MT1G,MT1M,MT1X,MT2A,MYC,SOD2,SLC30A10,BDH2,MT1DP
2_Member	GO Biological Processes	GO:0055065	metal ion homeostasis	-7.11943	-4.32905	22/618	948,1579,2247,3778,3791,4489,4493,4495,4499,4501,4502,4609,6648,7224,10590,23428,55532,56704,56898,57007,162514,326343	CD36,CYP4A11,FGF2,KCNMA1,KDR,MT1A,MT1E,MT1G,MT1M,MT1X,MT2A,MYC,SOD2,TRPC5,SCGN,SLC7A8,SLC30A10,JPH1,BDH2,ACKR3,TRPV3,MT1DP
2_Member	GO Biological Processes	GO:0046688	response to copper ion	-7.06061	-4.28213	7/41	4489,4493,4495,4499,4501,4502,326343	MT1A,MT1E,MT1G,MT1M,MT1X,MT2A,MT1DP
2_Member	GO Biological Processes	GO:0055080	cation homeostasis	-6.88581	-4.11891	23/692	948,1579,2247,3778,3791,4489,4493,4495,4499,4501,4502,4609,5166,6648,7224,10590,23428,55532,56704,56898,57007,162514,326343	CD36,CYP4A11,FGF2,KCNMA1,KDR,MT1A,MT1E,MT1G,MT1M,MT1X,MT2A,MYC,PDK4,SOD2,TRPC5,SCGN,SLC7A8,SLC30A10,JPH1,BDH2,ACKR3,TRPV3,MT1DP
2_Member	WikiPathways	WP3286	Copper homeostasis	-6.20838	-3.48495	7/54	4489,4493,4495,4498,4500,4501,4502	MT1A,MT1E,MT1G,MT1JP,MT1L,MT1X,MT2A
2_Member	GO Biological Processes	GO:0046916	cellular transition metal ion homeostasis	-6.14716	-3.44393	9/108	4489,4493,4495,4499,4501,4502,4609,55532,326343	MT1A,MT1E,MT1G,MT1M,MT1X,MT2A,MYC,SLC30A10,MT1DP
2_Member	KEGG Pathway	hsa04978	Mineral absorption	-5.89014	-3.19667	7/60	4489,4493,4495,4499,4501,4502,10568	MT1A,MT1E,MT1G,MT1M,MT1X,MT2A,SLC34A2
2_Member	GO Biological Processes	GO:0006873	cellular ion homeostasis	-5.1237	-2.54044	19/635	948,2247,3778,4489,4493,4495,4499,4501,4502,4609,7224,10008,10568,10590,55532,56704,57007,162514,326343	CD36,FGF2,KCNMA1,MT1A,MT1E,MT1G,MT1M,MT1X,MT2A,MYC,TRPC5,KCNE3,SLC34A2,SCGN,SLC30A10,JPH1,ACKR3,TRPV3,MT1DP
2_Member	GO Biological Processes	GO:0072507	divalent inorganic cation homeostasis	-4.99126	-2.44392	16/478	948,2247,3791,4489,4493,4495,4499,4501,4502,7224,10590,55532,56704,57007,162514,326343	CD36,FGF2,KDR,MT1A,MT1E,MT1G,MT1M,MT1X,MT2A,TRPC5,SCGN,SLC30A10,JPH1,ACKR3,TRPV3,MT1DP
2_Member	GO Biological Processes	GO:0006875	cellular metal ion homeostasis	-4.82055	-2.3312	17/550	948,2247,3778,4489,4493,4495,4499,4501,4502,4609,7224,10590,55532,56704,57007,162514,326343	CD36,FGF2,KCNMA1,MT1A,MT1E,MT1G,MT1M,MT1X,MT2A,MYC,TRPC5,SCGN,SLC30A10,JPH1,ACKR3,TRPV3,MT1DP
2_Member	GO Biological Processes	GO:0072503	cellular divalent inorganic cation homeostasis	-4.62657	-2.1607	15/456	948,2247,4489,4493,4495,4499,4501,4502,7224,10590,55532,56704,57007,162514,326343	CD36,FGF2,MT1A,MT1E,MT1G,MT1M,MT1X,MT2A,TRPC5,SCGN,SLC30A10,JPH1,ACKR3,TRPV3,MT1DP
2_Member	GO Biological Processes	GO:0030003	cellular cation homeostasis	-4.17165	-1.85328	17/620	948,2247,3778,4489,4493,4495,4499,4501,4502,4609,7224,10590,55532,56704,57007,162514,326343	CD36,FGF2,KCNMA1,MT1A,MT1E,MT1G,MT1M,MT1X,MT2A,MYC,TRPC5,SCGN,SLC30A10,JPH1,ACKR3,TRPV3,MT1DP
2_Member	GO Biological Processes	GO:0055082	cellular chemical homeostasis	-4.17058	-1.85328	19/746	948,2247,3778,4489,4493,4495,4499,4501,4502,4609,7224,10008,10568,10590,55532,56704,57007,162514,326343	CD36,FGF2,KCNMA1,MT1A,MT1E,MT1G,MT1M,MT1X,MT2A,MYC,TRPC5,KCNE3,SLC34A2,SCGN,SLC30A10,JPH1,ACKR3,TRPV3,MT1DP
2_Member	GO Biological Processes	GO:0040008	regulation of growth	-3.84577	-1.58374	17/660	154,2247,3485,4489,4493,4495,4499,4501,4502,7224,7472,8651,8877,9133,9928,64061,340719	ADRB2,FGF2,IGFBP2,MT1A,MT1E,MT1G,MT1M,MT1X,MT2A,TRPC5,WNT2,SOCS1,SPHK1,CCNB2,KIF14,TSPYL2,NANOS1
2_Member	GO Biological Processes	GO:0071241	cellular response to inorganic substance	-3.6758	-1.44969	9/220	890,1393,4489,4493,4495,4499,4501,4502,326343	CCNA2,CRHBP,MT1A,MT1E,MT1G,MT1M,MT1X,MT2A,MT1DP
2_Member	GO Biological Processes	GO:0071248	cellular response to metal ion	-3.40947	-1.2503	8/190	1393,4489,4493,4495,4499,4501,4502,326343	CRHBP,MT1A,MT1E,MT1G,MT1M,MT1X,MT2A,MT1DP
2_Member	GO Biological Processes	GO:0045926	negative regulation of growth	-2.69787	-0.722152	8/245	154,4489,4493,4495,4499,4501,4502,64061	ADRB2,MT1A,MT1E,MT1G,MT1M,MT1X,MT2A,TSPYL2
2_Member	Reactome Gene Sets	R-HSA-8953897	Cellular responses to stimuli	-2.2718	-0.447562	15/771	847,890,2168,3305,4194,4489,4493,4495,4499,4501,4502,6347,6648,51266,64061	CAT,CCNA2,FABP1,HSPA1L,MDM4,MT1A,MT1E,MT1G,MT1M,MT1X,MT2A,CCL2,SOD2,CLEC1B,TSPYL2
3_Summary	WikiPathways	WP702	Metapathway biotransformation Phase I and II	-11.7907	-7.99421	17/185	1548,1549,1555,1559,1592,2938,2939,6718,6783,6819,6822,8514,54600,54659,57016,79799,83539,1579,1962,1393,4609,6554,23491,134147,123,847,3158,3485,6648,7057,9536,147015,948,3305,6347	CYP2A6,CYP2A7,CYP2B6,CYP2C9,CYP26A1,GSTA1,GSTA2,AKR1D1,SULT1E1,SULT1C2,SULT2A1,KCNAB2,UGT1A9,UGT1A3,AKR1B10,UGT2A3,CHST9,CYP4A11,EHHADH,CRHBP,MYC,SLC10A1,CES3,CMBL,PLIN2,CAT,HMGCS2,IGFBP2,SOD2,THBS1,PTGES,DHRS13,CD36,HSPA1L,CCL2
3_Member	WikiPathways	WP702	Metapathway biotransformation Phase I and II	-11.7907	-7.99421	17/185	1548,1549,1555,1559,1592,2938,2939,6718,6783,6819,6822,8514,54600,54659,57016,79799,83539	CYP2A6,CYP2A7,CYP2B6,CYP2C9,CYP26A1,GSTA1,GSTA2,AKR1D1,SULT1E1,SULT1C2,SULT2A1,KCNAB2,UGT1A9,UGT1A3,AKR1B10,UGT2A3,CHST9
3_Member	WikiPathways	WP2875	Constitutive androstane receptor pathway	-11.0278	-7.45928	9/32	1548,1555,1559,1579,1962,2939,6822,54600,54659	CYP2A6,CYP2B6,CYP2C9,CYP4A11,EHHADH,GSTA2,SULT2A1,UGT1A9,UGT1A3
3_Member	GO Biological Processes	GO:0071466	cellular response to xenobiotic stimulus	-10.2904	-6.89796	15/168	1393,1548,1549,1555,1559,1592,2938,2939,4609,6554,6822,23491,54600,54659,134147	CRHBP,CYP2A6,CYP2A7,CYP2B6,CYP2C9,CYP26A1,GSTA1,GSTA2,MYC,SLC10A1,SULT2A1,CES3,UGT1A9,UGT1A3,CMBL
3_Member	GO Biological Processes	GO:0009410	response to xenobiotic stimulus	-9.74436	-6.43906	21/401	123,847,1393,1548,1549,1555,1559,1592,2938,2939,3158,3485,4609,6554,6648,6822,7057,23491,54600,54659,134147	PLIN2,CAT,CRHBP,CYP2A6,CYP2A7,CYP2B6,CYP2C9,CYP26A1,GSTA1,GSTA2,HMGCS2,IGFBP2,MYC,SLC10A1,SOD2,SULT2A1,THBS1,CES3,UGT1A9,UGT1A3,CMBL
3_Member	Reactome Gene Sets	R-HSA-211859	Biological oxidations	-9.54325	-6.31051	16/222	1548,1549,1555,1559,1579,1592,2938,2939,6783,6819,6822,23491,54600,54659,79799,134147	CYP2A6,CYP2A7,CYP2B6,CYP2C9,CYP4A11,CYP26A1,GSTA1,GSTA2,SULT1E1,SULT1C2,SULT2A1,CES3,UGT1A9,UGT1A3,UGT2A3,CMBL
3_Member	GO Biological Processes	GO:0006805	xenobiotic metabolic process	-9.44959	-6.24904	12/108	1548,1549,1555,1559,1592,2938,2939,6822,23491,54600,54659,134147	CYP2A6,CYP2A7,CYP2B6,CYP2C9,CYP26A1,GSTA1,GSTA2,SULT2A1,CES3,UGT1A9,UGT1A3,CMBL
3_Member	KEGG Pathway	hsa00980	Metabolism of xenobiotics by cytochrome P450	-8.58579	-5.60083	10/78	1548,1549,1555,1559,2938,2939,6822,54600,54659,79799	CYP2A6,CYP2A7,CYP2B6,CYP2C9,GSTA1,GSTA2,SULT2A1,UGT1A9,UGT1A3,UGT2A3
3_Member	KEGG Pathway	hsa05204	Chemical carcinogenesis - DNA adducts	-7.85092	-4.95139	9/69	1548,1549,1559,2938,2939,6822,54600,54659,79799	CYP2A6,CYP2A7,CYP2C9,GSTA1,GSTA2,SULT2A1,UGT1A9,UGT1A3,UGT2A3
3_Member	WikiPathways	WP2876	Pregnane X receptor pathway	-7.7546	-4.87032	7/33	1548,1555,1559,2939,6822,54600,54659	CYP2A6,CYP2B6,CYP2C9,GSTA2,SULT2A1,UGT1A9,UGT1A3
3_Member	KEGG Pathway	hsa00982	Drug metabolism - cytochrome P450	-7.6847	-4.81514	9/72	1548,1549,1555,1559,2938,2939,54600,54659,79799	CYP2A6,CYP2A7,CYP2B6,CYP2C9,GSTA1,GSTA2,UGT1A9,UGT1A3,UGT2A3
3_Member	WikiPathways	WP3871	Valproic acid pathway	-7.12062	-4.32905	5/13	1548,1555,1559,1962,54659	CYP2A6,CYP2B6,CYP2C9,EHHADH,UGT1A3
3_Member	KEGG Pathway	hsa00830	Retinol metabolism	-6.68329	-3.93866	8/68	1548,1549,1555,1559,1592,54600,54659,79799	CYP2A6,CYP2A7,CYP2B6,CYP2C9,CYP26A1,UGT1A9,UGT1A3,UGT2A3
3_Member	GO Biological Processes	GO:0019373	epoxygenase P450 pathway	-6.18428	-3.47107	5/19	1548,1549,1555,1559,1579	CYP2A6,CYP2A7,CYP2B6,CYP2C9,CYP4A11
3_Member	Reactome Gene Sets	R-HSA-211999	CYP2E1 reactions	-5.66363	-2.98904	4/11	1548,1549,1555,1559	CYP2A6,CYP2A7,CYP2B6,CYP2C9
3_Member	Reactome Gene Sets	R-HSA-211945	Phase I - Functionalization of compounds	-5.20304	-2.60454	8/106	1548,1549,1555,1559,1579,1592,23491,134147	CYP2A6,CYP2A7,CYP2B6,CYP2C9,CYP4A11,CYP26A1,CES3,CMBL
3_Member	KEGG Pathway	hsa00983	Drug metabolism - other enzymes	-5.04275	-2.4814	7/80	1548,1549,2938,2939,54600,54659,79799	CYP2A6,CYP2A7,GSTA1,GSTA2,UGT1A9,UGT1A3,UGT2A3
3_Member	WikiPathways	WP1600	Nicotine metabolism in liver cells	-4.82559	-2.3312	3/6	1548,1555,54600	CYP2A6,CYP2B6,UGT1A9
3_Member	WikiPathways	WP43	Oxidation by cytochrome P450	-4.60778	-2.15319	6/63	1548,1549,1555,1559,1579,1592	CYP2A6,CYP2A7,CYP2B6,CYP2C9,CYP4A11,CYP26A1
3_Member	Reactome Gene Sets	R-HSA-211897	Cytochrome P450 - arranged by substrate type	-4.49155	-2.06394	6/66	1548,1549,1555,1559,1579,1592	CYP2A6,CYP2A7,CYP2B6,CYP2C9,CYP4A11,CYP26A1
3_Member	GO Biological Processes	GO:0033559	unsaturated fatty acid metabolic process	-4.32552	-1.93433	7/103	1548,1549,1555,1559,1579,2938,9536	CYP2A6,CYP2A7,CYP2B6,CYP2C9,CYP4A11,GSTA1,PTGES
3_Member	GO Biological Processes	GO:0120254	olefinic compound metabolic process	-4.23698	-1.88152	8/144	1548,1549,1555,1559,1579,2938,57016,147015	CYP2A6,CYP2A7,CYP2B6,CYP2C9,CYP4A11,GSTA1,AKR1B10,DHRS13
3_Member	Reactome Gene Sets	R-HSA-211981	Xenobiotics	-4.12401	-1.8157	4/25	1548,1549,1555,1559	CYP2A6,CYP2A7,CYP2B6,CYP2C9
3_Member	GO Biological Processes	GO:0006690	icosanoid metabolic process	-4.11846	-1.8157	7/111	1548,1549,1555,1559,1579,2938,9536	CYP2A6,CYP2A7,CYP2B6,CYP2C9,CYP4A11,GSTA1,PTGES
3_Member	GO Biological Processes	GO:0019369	arachidonic acid metabolic process	-3.71548	-1.48607	5/58	1548,1549,1555,1559,1579	CYP2A6,CYP2A7,CYP2B6,CYP2C9,CYP4A11
3_Member	WikiPathways	WP299	Nuclear receptors in lipid metabolism and toxicity	-3.53838	-1.35307	4/35	1555,1559,1579,1592	CYP2B6,CYP2C9,CYP4A11,CYP26A1
3_Member	Reactome Gene Sets	R-HSA-211935	Fatty acids	-3.49521	-1.32512	3/15	1549,1555,1579	CYP2A7,CYP2B6,CYP4A11
3_Member	GO Biological Processes	GO:0001676	long-chain fatty acid metabolic process	-3.24409	-1.12012	6/111	1548,1549,1555,1559,1579,2938	CYP2A6,CYP2A7,CYP2B6,CYP2C9,CYP4A11,GSTA1
3_Member	KEGG Pathway	hsa05417	Lipid and atherosclerosis	-3.05723	-0.977711	8/215	948,1548,1549,1555,1559,3305,6347,6648	CD36,CYP2A6,CYP2A7,CYP2B6,CYP2C9,HSPA1L,CCL2,SOD2
3_Member	GO Biological Processes	GO:0042178	xenobiotic catabolic process	-2.82092	-0.816661	3/25	1548,1555,1559	CYP2A6,CYP2B6,CYP2C9
4_Summary	GO Biological Processes	GO:0032787	monocarboxylic acid metabolic process	-8.90999	-5.81075	22/491	948,1548,1549,1555,1559,1579,1592,1962,2027,2938,5313,5565,6718,6822,9536,10993,54600,54659,56898,79799,84696,112817,6783,6898,9615,57016,7941,8877,2247,3158	CD36,CYP2A6,CYP2A7,CYP2B6,CYP2C9,CYP4A11,CYP26A1,EHHADH,ENO3,GSTA1,PKLR,PRKAB2,AKR1D1,SULT2A1,PTGES,SDS,UGT1A9,UGT1A3,BDH2,UGT2A3,ABHD1,HOGA1,SULT1E1,TAT,GDA,AKR1B10,PLA2G7,SPHK1,FGF2,HMGCS2
4_Member	GO Biological Processes	GO:0032787	monocarboxylic acid metabolic process	-8.90999	-5.81075	22/491	948,1548,1549,1555,1559,1579,1592,1962,2027,2938,5313,5565,6718,6822,9536,10993,54600,54659,56898,79799,84696,112817	CD36,CYP2A6,CYP2A7,CYP2B6,CYP2C9,CYP4A11,CYP26A1,EHHADH,ENO3,GSTA1,PKLR,PRKAB2,AKR1D1,SULT2A1,PTGES,SDS,UGT1A9,UGT1A3,BDH2,UGT2A3,ABHD1,HOGA1
4_Member	GO Biological Processes	GO:0072329	monocarboxylic acid catabolic process	-5.14272	-2.5519	8/108	1579,1592,1962,6718,6822,56898,84696,112817	CYP4A11,CYP26A1,EHHADH,AKR1D1,SULT2A1,BDH2,ABHD1,HOGA1
4_Member	GO Biological Processes	GO:0044282	small molecule catabolic process	-4.57069	-2.12709	13/354	1579,1592,1962,6718,6783,6822,6898,9615,10993,56898,57016,84696,112817	CYP4A11,CYP26A1,EHHADH,AKR1D1,SULT1E1,SULT2A1,TAT,GDA,SDS,BDH2,AKR1B10,ABHD1,HOGA1
4_Member	GO Biological Processes	GO:0046395	carboxylic acid catabolic process	-4.40585	-1.99868	10/220	1579,1592,1962,6718,6822,6898,10993,56898,84696,112817	CYP4A11,CYP26A1,EHHADH,AKR1D1,SULT2A1,TAT,SDS,BDH2,ABHD1,HOGA1
4_Member	GO Biological Processes	GO:0016054	organic acid catabolic process	-4.33984	-1.94254	10/224	1579,1592,1962,6718,6822,6898,10993,56898,84696,112817	CYP4A11,CYP26A1,EHHADH,AKR1D1,SULT2A1,TAT,SDS,BDH2,ABHD1,HOGA1
4_Member	GO Biological Processes	GO:0006631	fatty acid metabolic process	-4.28457	-1.91101	12/325	948,1548,1549,1555,1559,1579,1962,2938,5565,9536,56898,84696	CD36,CYP2A6,CYP2A7,CYP2B6,CYP2C9,CYP4A11,EHHADH,GSTA1,PRKAB2,PTGES,BDH2,ABHD1
4_Member	GO Biological Processes	GO:0016042	lipid catabolic process	-4.18511	-1.85961	11/282	1579,1592,1962,6718,6783,6822,7941,8877,56898,57016,84696	CYP4A11,CYP26A1,EHHADH,AKR1D1,SULT1E1,SULT2A1,PLA2G7,SPHK1,BDH2,AKR1B10,ABHD1
4_Member	GO Biological Processes	GO:0072330	monocarboxylic acid biosynthetic process	-3.89804	-1.61954	8/161	1559,5313,5565,6718,9536,10993,84696,112817	CYP2C9,PKLR,PRKAB2,AKR1D1,PTGES,SDS,ABHD1,HOGA1
4_Member	GO Biological Processes	GO:0044283	small molecule biosynthetic process	-3.23262	-1.11125	12/423	1559,1579,2247,3158,5313,5565,6718,8877,9536,10993,84696,112817	CYP2C9,CYP4A11,FGF2,HMGCS2,PKLR,PRKAB2,AKR1D1,SPHK1,PTGES,SDS,ABHD1,HOGA1
4_Member	GO Biological Processes	GO:0046394	carboxylic acid biosynthetic process	-3.14883	-1.04518	9/260	1559,1579,5313,5565,6718,9536,10993,84696,112817	CYP2C9,CYP4A11,PKLR,PRKAB2,AKR1D1,PTGES,SDS,ABHD1,HOGA1
4_Member	GO Biological Processes	GO:0016053	organic acid biosynthetic process	-3.12525	-1.02408	9/262	1559,1579,5313,5565,6718,9536,10993,84696,112817	CYP2C9,CYP4A11,PKLR,PRKAB2,AKR1D1,PTGES,SDS,ABHD1,HOGA1
4_Member	GO Biological Processes	GO:0044242	cellular lipid catabolic process	-2.74035	-0.753499	7/188	1592,1962,7941,8877,56898,57016,84696	CYP26A1,EHHADH,PLA2G7,SPHK1,BDH2,AKR1B10,ABHD1
5_Summary	GO Biological Processes	GO:0042445	hormone metabolic process	-7.37944	-4.55127	13/198	1559,1592,6447,6718,6783,6822,7941,54600,54659,57016,83539,147015,389434,1393,3557,23428,27445,51762,55107,3158,4036,154,332,1137,1555,2247,2938,2939,4609,79799,6819,1548,1579,23491,23764	CYP2C9,CYP26A1,SCG5,AKR1D1,SULT1E1,SULT2A1,PLA2G7,UGT1A9,UGT1A3,AKR1B10,CHST9,DHRS13,IYD,CRHBP,IL1RN,SLC7A8,PCLO,RAB8B,ANO1,HMGCS2,LRP2,ADRB2,BIRC5,CHRNA4,CYP2B6,FGF2,GSTA1,GSTA2,MYC,UGT2A3,SULT1C2,CYP2A6,CYP4A11,CES3,MAFF
5_Member	GO Biological Processes	GO:0042445	hormone metabolic process	-7.37944	-4.55127	13/198	1559,1592,6447,6718,6783,6822,7941,54600,54659,57016,83539,147015,389434	CYP2C9,CYP26A1,SCG5,AKR1D1,SULT1E1,SULT2A1,PLA2G7,UGT1A9,UGT1A3,AKR1B10,CHST9,DHRS13,IYD
5_Member	GO Biological Processes	GO:0010817	regulation of hormone levels	-6.70224	-3.94662	19/496	1393,1559,1592,3557,6447,6718,6783,6822,7941,23428,27445,51762,54600,54659,55107,57016,83539,147015,389434	CRHBP,CYP2C9,CYP26A1,IL1RN,SCG5,AKR1D1,SULT1E1,SULT2A1,PLA2G7,SLC7A8,PCLO,RAB8B,UGT1A9,UGT1A3,ANO1,AKR1B10,CHST9,DHRS13,IYD
5_Member	GO Biological Processes	GO:0006721	terpenoid metabolic process	-5.49167	-2.84395	8/97	1559,1592,3158,4036,54600,54659,57016,147015	CYP2C9,CYP26A1,HMGCS2,LRP2,UGT1A9,UGT1A3,AKR1B10,DHRS13
5_Member	KEGG Pathway	hsa05207	Chemical carcinogenesis - receptor activation	-5.33257	-2.71016	11/212	154,332,1137,1555,2247,2938,2939,4609,54600,54659,79799	ADRB2,BIRC5,CHRNA4,CYP2B6,FGF2,GSTA1,GSTA2,MYC,UGT1A9,UGT1A3,UGT2A3
5_Member	Reactome Gene Sets	R-HSA-156580	Phase II - Conjugation of compounds	-5.11304	-2.5372	8/109	2938,2939,6783,6819,6822,54600,54659,79799	GSTA1,GSTA2,SULT1E1,SULT1C2,SULT2A1,UGT1A9,UGT1A3,UGT2A3
5_Member	GO Biological Processes	GO:0006720	isoprenoid metabolic process	-4.94131	-2.40754	8/115	1559,1592,3158,4036,54600,54659,57016,147015	CYP2C9,CYP26A1,HMGCS2,LRP2,UGT1A9,UGT1A3,AKR1B10,DHRS13
5_Member	GO Biological Processes	GO:0034754	cellular hormone metabolic process	-4.65194	-2.17856	8/126	1559,1592,6718,6783,54600,54659,57016,147015	CYP2C9,CYP26A1,AKR1D1,SULT1E1,UGT1A9,UGT1A3,AKR1B10,DHRS13
5_Member	WikiPathways	WP697	Estrogen metabolism	-4.6189	-2.1587	4/19	2938,6783,54600,54659	GSTA1,SULT1E1,UGT1A9,UGT1A3
5_Member	WikiPathways	WP2884	NRF2 pathway	-4.19468	-1.86291	8/146	1548,1579,2938,2939,23491,23764,54600,54659	CYP2A6,CYP4A11,GSTA1,GSTA2,CES3,MAFF,UGT1A9,UGT1A3
5_Member	GO Biological Processes	GO:0001523	retinoid metabolic process	-3.92951	-1.64352	6/83	1592,4036,54600,54659,57016,147015	CYP26A1,LRP2,UGT1A9,UGT1A3,AKR1B10,DHRS13
5_Member	GO Biological Processes	GO:0016101	diterpenoid metabolic process	-3.84407	-1.58374	6/86	1592,4036,54600,54659,57016,147015	CYP26A1,LRP2,UGT1A9,UGT1A3,AKR1B10,DHRS13
5_Member	KEGG Pathway	hsa00140	Steroid hormone biosynthesis	-3.6118	-1.39545	5/61	6718,6783,54600,54659,79799	AKR1D1,SULT1E1,UGT1A9,UGT1A3,UGT2A3
5_Member	KEGG Pathway	hsa00040	Pentose and glucuronate interconversions	-3.58796	-1.38429	4/34	54600,54659,57016,79799	UGT1A9,UGT1A3,AKR1B10,UGT2A3
5_Member	GO Biological Processes	GO:0052695	cellular glucuronidation	-3.17868	-1.07005	3/19	54600,54659,79799	UGT1A9,UGT1A3,UGT2A3
5_Member	GO Biological Processes	GO:0006063	uronic acid metabolic process	-3.04704	-0.972199	3/21	54600,54659,79799	UGT1A9,UGT1A3,UGT2A3
5_Member	GO Biological Processes	GO:0019585	glucuronate metabolic process	-3.04704	-0.972199	3/21	54600,54659,79799	UGT1A9,UGT1A3,UGT2A3
5_Member	WikiPathways	WP2873	Aryl hydrocarbon receptor pathway	-3.00882	-0.94769	4/48	2939,23491,54600,54659	GSTA2,CES3,UGT1A9,UGT1A3
5_Member	Reactome Gene Sets	R-HSA-156588	Glucuronidation	-2.82092	-0.816661	3/25	54600,54659,79799	UGT1A9,UGT1A3,UGT2A3
5_Member	WikiPathways	WP698	Glucuronidation	-2.77061	-0.776111	3/26	54600,54659,79799	UGT1A9,UGT1A3,UGT2A3
5_Member	KEGG Pathway	hsa00053	Ascorbate and aldarate metabolism	-2.58879	-0.650346	3/30	54600,54659,79799	UGT1A9,UGT1A3,UGT2A3
5_Member	GO Biological Processes	GO:0042573	retinoic acid metabolic process	-2.50769	-0.60034	3/32	1592,54600,54659	CYP26A1,UGT1A9,UGT1A3
5_Member	GO Biological Processes	GO:0006775	fat-soluble vitamin metabolic process	-2.32737	-0.488543	3/37	1592,4036,54659	CYP26A1,LRP2,UGT1A3
5_Member	KEGG Pathway	hsa00860	Porphyrin metabolism	-2.14394	-0.353558	3/43	54600,54659,79799	UGT1A9,UGT1A3,UGT2A3
6_Summary	GO Biological Processes	GO:1901615	organic hydroxy compound metabolic process	-6.41708	-3.68318	18/467	847,1559,1579,1592,2247,3158,4036,4929,6718,6783,6822,8877,9023,54659,57016,80168,147015,389434,123,948,1962,2168,5565,6554,9536,50486,54600,55224,56898,83394,123264,1548,1555,8651,84696	CAT,CYP2C9,CYP4A11,CYP26A1,FGF2,HMGCS2,LRP2,NR4A2,AKR1D1,SULT1E1,SULT2A1,SPHK1,CH25H,UGT1A3,AKR1B10,MOGAT2,DHRS13,IYD,PLIN2,CD36,EHHADH,FABP1,PRKAB2,SLC10A1,PTGES,G0S2,UGT1A9,ETNK2,BDH2,PITPNM3,SLC51B,CYP2A6,CYP2B6,SOCS1,ABHD1
6_Member	GO Biological Processes	GO:1901615	organic hydroxy compound metabolic process	-6.41708	-3.68318	18/467	847,1559,1579,1592,2247,3158,4036,4929,6718,6783,6822,8877,9023,54659,57016,80168,147015,389434	CAT,CYP2C9,CYP4A11,CYP26A1,FGF2,HMGCS2,LRP2,NR4A2,AKR1D1,SULT1E1,SULT2A1,SPHK1,CH25H,UGT1A3,AKR1B10,MOGAT2,DHRS13,IYD
6_Member	Reactome Gene Sets	R-HSA-556833	Metabolism of lipids	-5.78485	-3.10092	22/742	123,948,1559,1579,1962,2168,3158,4036,5565,6554,6718,6822,8877,9023,9536,50486,54600,55224,56898,80168,83394,123264	PLIN2,CD36,CYP2C9,CYP4A11,EHHADH,FABP1,HMGCS2,LRP2,PRKAB2,SLC10A1,AKR1D1,SULT2A1,SPHK1,CH25H,PTGES,G0S2,UGT1A9,ETNK2,BDH2,MOGAT2,PITPNM3,SLC51B
6_Member	GO Biological Processes	GO:0008202	steroid metabolic process	-5.36308	-2.7324	12/253	847,1548,1555,1559,1592,3158,4036,6718,6783,6822,9023,54659	CAT,CYP2A6,CYP2B6,CYP2C9,CYP26A1,HMGCS2,LRP2,AKR1D1,SULT1E1,SULT2A1,CH25H,UGT1A3
6_Member	GO Biological Processes	GO:0006066	alcohol metabolic process	-5.08993	-2.5214	13/316	847,1559,2247,3158,6718,6783,6822,8877,9023,54659,57016,80168,147015	CAT,CYP2C9,FGF2,HMGCS2,AKR1D1,SULT1E1,SULT2A1,SPHK1,CH25H,UGT1A3,AKR1B10,MOGAT2,DHRS13
6_Member	GO Biological Processes	GO:1902652	secondary alcohol metabolic process	-3.73121	-1.49846	7/128	847,1559,3158,6718,6822,9023,54659	CAT,CYP2C9,HMGCS2,AKR1D1,SULT2A1,CH25H,UGT1A3
6_Member	GO Biological Processes	GO:0016125	sterol metabolic process	-3.62877	-1.40919	7/133	847,1559,1592,3158,6718,6822,9023	CAT,CYP2C9,CYP26A1,HMGCS2,AKR1D1,SULT2A1,CH25H
6_Member	GO Biological Processes	GO:0008203	cholesterol metabolic process	-3.10423	-1.01282	6/118	847,1559,3158,6718,6822,9023	CAT,CYP2C9,HMGCS2,AKR1D1,SULT2A1,CH25H
6_Member	GO Biological Processes	GO:0008610	lipid biosynthetic process	-2.60077	-0.652811	13/570	1559,2247,3158,5565,6718,8651,8877,9023,9536,55224,80168,83394,84696	CYP2C9,FGF2,HMGCS2,PRKAB2,AKR1D1,SOCS1,SPHK1,CH25H,PTGES,ETNK2,MOGAT2,PITPNM3,ABHD1
6_Member	GO Biological Processes	GO:1901617	organic hydroxy compound biosynthetic process	-2.30619	-0.472717	6/170	2247,3158,4929,6718,8877,9023	FGF2,HMGCS2,NR4A2,AKR1D1,SPHK1,CH25H
7_Summary	GO Biological Processes	GO:0042866	pyruvate biosynthetic process	-5.51864	-2.85319	3/4	5313,10993,112817,2027,3791	PKLR,SDS,HOGA1,ENO3,KDR
7_Member	GO Biological Processes	GO:0042866	pyruvate biosynthetic process	-5.51864	-2.85319	3/4	5313,10993,112817	PKLR,SDS,HOGA1
7_Member	GO Biological Processes	GO:0006090	pyruvate metabolic process	-2.6471	-0.68758	4/60	2027,5313,10993,112817	ENO3,PKLR,SDS,HOGA1
7_Member	WikiPathways	WP4018	Clear cell renal cell carcinoma pathways	-2.07104	-0.297398	4/87	2027,3791,5313,10993	ENO3,KDR,PKLR,SDS
8_Summary	GO Biological Processes	GO:0015718	monocarboxylic acid transport	-5.49167	-2.84395	8/97	948,4609,6554,9194,54659,123264,201232,387700,4036,6541,23428,123,2168,55089,6574,10568,55107,154,3778,6648,55532	CD36,MYC,SLC10A1,SLC16A7,UGT1A3,SLC51B,SLC16A13,SLC16A12,LRP2,SLC7A1,SLC7A8,PLIN2,FABP1,SLC38A4,SLC20A1,SLC34A2,ANO1,ADRB2,KCNMA1,SOD2,SLC30A10
8_Member	GO Biological Processes	GO:0015718	monocarboxylic acid transport	-5.49167	-2.84395	8/97	948,4609,6554,9194,54659,123264,201232,387700	CD36,MYC,SLC10A1,SLC16A7,UGT1A3,SLC51B,SLC16A13,SLC16A12
8_Member	GO Biological Processes	GO:0046942	carboxylic acid transport	-4.97937	-2.43887	11/231	948,4036,4609,6541,6554,9194,23428,54659,123264,201232,387700	CD36,LRP2,MYC,SLC7A1,SLC10A1,SLC16A7,SLC7A8,UGT1A3,SLC51B,SLC16A13,SLC16A12
8_Member	GO Biological Processes	GO:0015849	organic acid transport	-4.42844	-2.01626	11/265	123,948,2168,4036,4609,6541,6554,9194,23428,55089,123264	PLIN2,CD36,FABP1,LRP2,MYC,SLC7A1,SLC10A1,SLC16A7,SLC7A8,SLC38A4,SLC51B
8_Member	GO Biological Processes	GO:0006820	anion transport	-4.12771	-1.8157	14/447	948,4036,4609,6541,6554,6574,9194,10568,23428,54659,55107,123264,201232,387700	CD36,LRP2,MYC,SLC7A1,SLC10A1,SLC20A1,SLC16A7,SLC34A2,SLC7A8,UGT1A3,ANO1,SLC51B,SLC16A13,SLC16A12
8_Member	GO Biological Processes	GO:0010232	vascular transport	-3.84407	-1.58374	6/86	948,4036,6541,9194,23428,387700	CD36,LRP2,SLC7A1,SLC16A7,SLC7A8,SLC16A12
8_Member	GO Biological Processes	GO:0150104	transport across blood-brain barrier	-3.84407	-1.58374	6/86	948,4036,6541,9194,23428,387700	CD36,LRP2,SLC7A1,SLC16A7,SLC7A8,SLC16A12
8_Member	GO Biological Processes	GO:0015711	organic anion transport	-3.78623	-1.53992	11/313	948,4036,4609,6541,6554,9194,23428,54659,123264,201232,387700	CD36,LRP2,MYC,SLC7A1,SLC10A1,SLC16A7,SLC7A8,UGT1A3,SLC51B,SLC16A13,SLC16A12
8_Member	GO Biological Processes	GO:1905039	carboxylic acid transmembrane transport	-3.56948	-1.37202	7/136	948,4036,4609,6541,9194,23428,55089	CD36,LRP2,MYC,SLC7A1,SLC16A7,SLC7A8,SLC38A4
8_Member	GO Biological Processes	GO:1903825	organic acid transmembrane transport	-3.55007	-1.35872	7/137	948,4036,4609,6541,9194,23428,55089	CD36,LRP2,MYC,SLC7A1,SLC16A7,SLC7A8,SLC38A4
8_Member	GO Biological Processes	GO:0003018	vascular process in circulatory system	-3.11356	-1.01972	9/263	154,948,3778,4036,6541,6648,9194,23428,387700	ADRB2,CD36,KCNMA1,LRP2,SLC7A1,SOD2,SLC16A7,SLC7A8,SLC16A12
8_Member	GO Biological Processes	GO:0098656	anion transmembrane transport	-2.90612	-0.871192	8/227	4036,4609,6541,6574,9194,23428,55107,387700	LRP2,MYC,SLC7A1,SLC20A1,SLC16A7,SLC7A8,ANO1,SLC16A12
8_Member	Reactome Gene Sets	R-HSA-425393	Transport of inorganic cations/anions and amino acids/oligopeptides	-2.49038	-0.589298	5/108	6541,6574,10568,23428,55089	SLC7A1,SLC20A1,SLC34A2,SLC7A8,SLC38A4
8_Member	Reactome Gene Sets	R-HSA-352230	Amino acid transport across the plasma membrane	-2.46923	-0.578907	3/33	6541,23428,55089	SLC7A1,SLC7A8,SLC38A4
8_Member	Reactome Gene Sets	R-HSA-425407	SLC-mediated transmembrane transport	-2.06774	-0.297398	7/250	6541,6574,9194,10568,23428,55089,55532	SLC7A1,SLC20A1,SLC16A7,SLC34A2,SLC7A8,SLC38A4,SLC30A10
9_Summary	WikiPathways	WP2878	PPAR-alpha pathway	-5.45452	-2.8154	5/26	1579,1962,2168,4609,54600,123,948,3158,6822,50486,80168	CYP4A11,EHHADH,FABP1,MYC,UGT1A9,PLIN2,CD36,HMGCS2,SULT2A1,G0S2,MOGAT2
9_Member	WikiPathways	WP2878	PPAR-alpha pathway	-5.45452	-2.8154	5/26	1579,1962,2168,4609,54600	CYP4A11,EHHADH,FABP1,MYC,UGT1A9
9_Member	Reactome Gene Sets	R-HSA-1989781	PPARA activates gene expression	-4.88637	-2.35923	8/117	123,948,1579,2168,3158,6822,50486,54600	PLIN2,CD36,CYP4A11,FABP1,HMGCS2,SULT2A1,G0S2,UGT1A9
9_Member	Reactome Gene Sets	R-HSA-400206	Regulation of lipid metabolism by PPARalpha	-4.8325	-2.3312	8/119	123,948,1579,2168,3158,6822,50486,54600	PLIN2,CD36,CYP4A11,FABP1,HMGCS2,SULT2A1,G0S2,UGT1A9
9_Member	WikiPathways	WP3942	PPAR signaling pathway	-3.42078	-1.25879	5/67	948,1579,1962,2168,3158	CD36,CYP4A11,EHHADH,FABP1,HMGCS2
9_Member	KEGG Pathway	hsa03320	PPAR signaling pathway	-3.19445	-1.08055	5/75	123,948,1962,2168,3158	PLIN2,CD36,EHHADH,FABP1,HMGCS2
9_Member	GO Biological Processes	GO:0050892	intestinal absorption	-2.54752	-0.62438	3/31	948,2168,80168	CD36,FABP1,MOGAT2
9_Member	KEGG Pathway	hsa04975	Fat digestion and absorption	-2.14394	-0.353558	3/43	948,2168,80168	CD36,FABP1,MOGAT2
10_Summary	GO Biological Processes	GO:0034097	response to cytokine	-5.27036	-2.65607	22/799	54,1393,2532,3433,4311,4360,4501,4502,4609,6347,7057,8651,8877,9023,9173,10068,10990,11122,53833,57007,149041,440712	ACP5,CRHBP,ACKR1,IFIT2,MME,MRC1,MT1X,MT2A,MYC,CCL2,THBS1,SOCS1,SPHK1,CH25H,IL1RL1,IL18BP,LILRB5,PTPRT,IL20RB,ACKR3,RC3H1,RHEX
10_Member	GO Biological Processes	GO:0034097	response to cytokine	-5.27036	-2.65607	22/799	54,1393,2532,3433,4311,4360,4501,4502,4609,6347,7057,8651,8877,9023,9173,10068,10990,11122,53833,57007,149041,440712	ACP5,CRHBP,ACKR1,IFIT2,MME,MRC1,MT1X,MT2A,MYC,CCL2,THBS1,SOCS1,SPHK1,CH25H,IL1RL1,IL18BP,LILRB5,PTPRT,IL20RB,ACKR3,RC3H1,RHEX
10_Member	GO Biological Processes	GO:0071345	cellular response to cytokine stimulus	-4.51408	-2.08121	19/703	1393,2532,3433,4311,4360,4501,4502,4609,6347,7057,8651,9173,10068,10990,11122,53833,57007,149041,440712	CRHBP,ACKR1,IFIT2,MME,MRC1,MT1X,MT2A,MYC,CCL2,THBS1,SOCS1,IL1RL1,IL18BP,LILRB5,PTPRT,IL20RB,ACKR3,RC3H1,RHEX
11_Summary	GO Biological Processes	GO:0043269	regulation of ion transport	-5.20822	-2.60454	20/685	154,1137,1393,1579,3778,5174,6347,6554,8514,9536,10008,30845,54923,55532,56659,56704,57520,64805,150094,162514,4609,7057,4885,5054,7262,10068	ADRB2,CHRNA4,CRHBP,CYP4A11,KCNMA1,PDZK1,CCL2,SLC10A1,KCNAB2,PTGES,KCNE3,EHD3,LIME1,SLC30A10,KCNK13,JPH1,HECW2,P2RY12,SIK1,TRPV3,MYC,THBS1,NPTX2,SERPINE1,PHLDA2,IL18BP
11_Member	GO Biological Processes	GO:0043269	regulation of ion transport	-5.20822	-2.60454	20/685	154,1137,1393,1579,3778,5174,6347,6554,8514,9536,10008,30845,54923,55532,56659,56704,57520,64805,150094,162514	ADRB2,CHRNA4,CRHBP,CYP4A11,KCNMA1,PDZK1,CCL2,SLC10A1,KCNAB2,PTGES,KCNE3,EHD3,LIME1,SLC30A10,KCNK13,JPH1,HECW2,P2RY12,SIK1,TRPV3
11_Member	GO Biological Processes	GO:0034762	regulation of transmembrane transport	-2.99072	-0.931834	14/580	154,1393,3778,4609,5174,6347,7057,8514,10008,30845,54923,56659,56704,57520	ADRB2,CRHBP,KCNMA1,MYC,PDZK1,CCL2,THBS1,KCNAB2,KCNE3,EHD3,LIME1,KCNK13,JPH1,HECW2
11_Member	GO Biological Processes	GO:0010469	regulation of signaling receptor activity	-2.94729	-0.899461	7/173	154,1393,4885,5054,6347,7262,10068	ADRB2,CRHBP,NPTX2,SERPINE1,CCL2,PHLDA2,IL18BP
11_Member	GO Biological Processes	GO:0010959	regulation of metal ion transport	-2.87388	-0.851101	11/403	154,6347,8514,10008,30845,54923,55532,56704,57520,150094,162514	ADRB2,CCL2,KCNAB2,KCNE3,EHD3,LIME1,SLC30A10,JPH1,HECW2,SIK1,TRPV3
11_Member	GO Biological Processes	GO:1904062	regulation of cation transmembrane transport	-2.77757	-0.781133	10/353	154,1393,5174,6347,8514,10008,30845,54923,56704,57520	ADRB2,CRHBP,PDZK1,CCL2,KCNAB2,KCNE3,EHD3,LIME1,JPH1,HECW2
11_Member	GO Biological Processes	GO:0034765	regulation of ion transmembrane transport	-2.74162	-0.753499	12/483	154,1393,3778,5174,6347,8514,10008,30845,54923,56659,56704,57520	ADRB2,CRHBP,KCNMA1,PDZK1,CCL2,KCNAB2,KCNE3,EHD3,LIME1,KCNK13,JPH1,HECW2
11_Member	GO Biological Processes	GO:0099601	regulation of neurotransmitter receptor activity	-2.62074	-0.670255	4/61	154,1393,4885,6347	ADRB2,CRHBP,NPTX2,CCL2
11_Member	GO Biological Processes	GO:0032412	regulation of ion transmembrane transporter activity	-2.50885	-0.60034	8/263	154,1393,5174,6347,10008,30845,56704,57520	ADRB2,CRHBP,PDZK1,CCL2,KCNE3,EHD3,JPH1,HECW2
11_Member	GO Biological Processes	GO:0022898	regulation of transmembrane transporter activity	-2.41117	-0.541603	8/273	154,1393,5174,6347,10008,30845,56704,57520	ADRB2,CRHBP,PDZK1,CCL2,KCNE3,EHD3,JPH1,HECW2
11_Member	GO Biological Processes	GO:0043270	positive regulation of ion transport	-2.41117	-0.541603	8/273	154,1579,5174,6347,9536,30845,64805,162514	ADRB2,CYP4A11,PDZK1,CCL2,PTGES,EHD3,P2RY12,TRPV3
11_Member	GO Biological Processes	GO:2001257	regulation of cation channel activity	-2.18771	-0.385096	6/180	154,1393,6347,10008,30845,56704	ADRB2,CRHBP,CCL2,KCNE3,EHD3,JPH1
11_Member	GO Biological Processes	GO:0032409	regulation of transporter activity	-2.12889	-0.342109	8/305	154,1393,5174,6347,10008,30845,56704,57520	ADRB2,CRHBP,PDZK1,CCL2,KCNE3,EHD3,JPH1,HECW2
12_Summary	WikiPathways	WP2877	Vitamin D receptor pathway	-5.03362	-2.47933	10/186	154,1555,1559,3662,4609,6819,6822,9173,10568,50486,948,5565,10912	ADRB2,CYP2B6,CYP2C9,IRF4,MYC,SULT1C2,SULT2A1,IL1RL1,SLC34A2,G0S2,CD36,PRKAB2,GADD45G
12_Member	WikiPathways	WP2877	Vitamin D receptor pathway	-5.03362	-2.47933	10/186	154,1555,1559,3662,4609,6819,6822,9173,10568,50486	ADRB2,CYP2B6,CYP2C9,IRF4,MYC,SULT1C2,SULT2A1,IL1RL1,SLC34A2,G0S2
12_Member	GO Biological Processes	GO:0120162	positive regulation of cold-induced thermogenesis	-3.53378	-1.35144	6/98	154,948,3662,5565,10912,50486	ADRB2,CD36,IRF4,PRKAB2,GADD45G,G0S2
12_Member	GO Biological Processes	GO:0120161	regulation of cold-induced thermogenesis	-2.63062	-0.67487	6/146	154,948,3662,5565,10912,50486	ADRB2,CD36,IRF4,PRKAB2,GADD45G,G0S2
13_Summary	GO Biological Processes	GO:0010942	positive regulation of cell death	-4.85925	-2.33864	18/604	948,1917,3433,3778,4609,4616,6347,6648,7057,7153,7262,9833,10912,23098,50486,51330,80034,150094	CD36,EEF1A2,IFIT2,KCNMA1,MYC,GADD45B,CCL2,SOD2,THBS1,TOP2A,PHLDA2,MELK,GADD45G,SARM1,G0S2,TNFRSF12A,CSRNP3,SIK1
13_Member	GO Biological Processes	GO:0010942	positive regulation of cell death	-4.85925	-2.33864	18/604	948,1917,3433,3778,4609,4616,6347,6648,7057,7153,7262,9833,10912,23098,50486,51330,80034,150094	CD36,EEF1A2,IFIT2,KCNMA1,MYC,GADD45B,CCL2,SOD2,THBS1,TOP2A,PHLDA2,MELK,GADD45G,SARM1,G0S2,TNFRSF12A,CSRNP3,SIK1
13_Member	GO Biological Processes	GO:0043065	positive regulation of apoptotic process	-4.45656	-2.03415	16/529	1917,3433,3778,4609,4616,6347,6648,7057,7153,7262,9833,10912,50486,51330,80034,150094	EEF1A2,IFIT2,KCNMA1,MYC,GADD45B,CCL2,SOD2,THBS1,TOP2A,PHLDA2,MELK,GADD45G,G0S2,TNFRSF12A,CSRNP3,SIK1
13_Member	GO Biological Processes	GO:0043068	positive regulation of programmed cell death	-4.32198	-1.93433	16/543	1917,3433,3778,4609,4616,6347,6648,7057,7153,7262,9833,10912,50486,51330,80034,150094	EEF1A2,IFIT2,KCNMA1,MYC,GADD45B,CCL2,SOD2,THBS1,TOP2A,PHLDA2,MELK,GADD45G,G0S2,TNFRSF12A,CSRNP3,SIK1
14_Summary	GO Biological Processes	GO:0003013	circulatory system process	-4.83705	-2.3312	16/492	154,948,1579,3778,4036,5800,6541,6648,7135,9194,10008,10391,23428,56670,64167,387700,55243	ADRB2,CD36,CYP4A11,KCNMA1,LRP2,PTPRO,SLC7A1,SOD2,TNNI1,SLC16A7,KCNE3,CORO2B,SLC7A8,SUCNR1,ERAP2,SLC16A12,KIRREL1
14_Member	GO Biological Processes	GO:0003013	circulatory system process	-4.83705	-2.3312	16/492	154,948,1579,3778,4036,5800,6541,6648,7135,9194,10008,10391,23428,56670,64167,387700	ADRB2,CD36,CYP4A11,KCNMA1,LRP2,PTPRO,SLC7A1,SOD2,TNNI1,SLC16A7,KCNE3,CORO2B,SLC7A8,SUCNR1,ERAP2,SLC16A12
14_Member	GO Biological Processes	GO:0003071	renal system process involved in regulation of systemic arterial blood pressure	-4.19659	-1.86291	4/24	1579,5800,10391,56670	CYP4A11,PTPRO,CORO2B,SUCNR1
14_Member	GO Biological Processes	GO:0003073	regulation of systemic arterial blood pressure	-3.60705	-1.3939	6/95	154,1579,5800,6648,10391,56670	ADRB2,CYP4A11,PTPRO,SOD2,CORO2B,SUCNR1
14_Member	GO Biological Processes	GO:0001977	renal system process involved in regulation of blood volume	-3.49521	-1.32512	3/15	1579,5800,10391	CYP4A11,PTPRO,CORO2B
14_Member	GO Biological Processes	GO:0003014	renal system process	-3.44005	-1.27521	6/102	1579,3778,5800,10391,55243,56670	CYP4A11,KCNMA1,PTPRO,CORO2B,KIRREL1,SUCNR1
14_Member	GO Biological Processes	GO:0008217	regulation of blood pressure	-2.80695	-0.806616	7/183	154,1579,5800,6648,10391,56670,64167	ADRB2,CYP4A11,PTPRO,SOD2,CORO2B,SUCNR1,ERAP2
14_Member	GO Biological Processes	GO:0008015	blood circulation	-2.38943	-0.525614	10/400	154,1579,3778,5800,6648,7135,10008,10391,56670,64167	ADRB2,CYP4A11,KCNMA1,PTPRO,SOD2,TNNI1,KCNE3,CORO2B,SUCNR1,ERAP2
15_Summary	GO Biological Processes	GO:0036018	cellular response to erythropoietin	-4.82559	-2.3312	3/6	4501,4502,440712	MT1X,MT2A,RHEX
15_Member	GO Biological Processes	GO:0036018	cellular response to erythropoietin	-4.82559	-2.3312	3/6	4501,4502,440712	MT1X,MT2A,RHEX
15_Member	GO Biological Processes	GO:0036017	response to erythropoietin	-4.58551	-2.13645	3/7	4501,4502,440712	MT1X,MT2A,RHEX
16_Summary	Reactome Gene Sets	R-HSA-3000171	Non-integrin membrane-ECM interactions	-4.77287	-2.2895	6/59	1287,1605,2247,7057,50509,59277,3791,8877,3681,948,341640,5054	COL4A5,DAG1,FGF2,THBS1,COL5A3,NTN4,KDR,SPHK1,ITGAD,CD36,FREM2,SERPINE1
16_Member	Reactome Gene Sets	R-HSA-3000171	Non-integrin membrane-ECM interactions	-4.77287	-2.2895	6/59	1287,1605,2247,7057,50509,59277	COL4A5,DAG1,FGF2,THBS1,COL5A3,NTN4
16_Member	Canonical Pathways	M53	PID INTEGRIN3 PATHWAY	-3.19099	-1.07984	4/43	1287,3791,7057,8877	COL4A5,KDR,THBS1,SPHK1
16_Member	Reactome Gene Sets	R-HSA-216083	Integrin cell surface interactions	-2.94781	-0.899461	5/85	1287,3681,3791,7057,50509	COL4A5,ITGAD,KDR,THBS1,COL5A3
16_Member	KEGG Pathway	hsa04512	ECM-receptor interaction	-2.88034	-0.851101	5/88	948,1287,1605,7057,341640	CD36,COL4A5,DAG1,THBS1,FREM2
16_Member	GO Biological Processes	GO:2001026	regulation of endothelial cell chemotaxis	-2.8735	-0.851101	3/24	2247,3791,7057	FGF2,KDR,THBS1
16_Member	Reactome Gene Sets	R-HSA-3000170	Syndecan interactions	-2.7224	-0.739322	3/27	2247,7057,50509	FGF2,THBS1,COL5A3
16_Member	Reactome Gene Sets	R-HSA-1474244	Extracellular matrix organization	-2.70826	-0.727058	9/301	1287,1605,2247,3681,3791,5054,7057,50509,59277	COL4A5,DAG1,FGF2,ITGAD,KDR,SERPINE1,THBS1,COL5A3,NTN4
16_Member	Reactome Gene Sets	R-HSA-3000178	ECM proteoglycans	-2.27646	-0.449598	4/76	1287,1605,5054,50509	COL4A5,DAG1,SERPINE1,COL5A3
17_Summary	GO Biological Processes	GO:1901653	cellular response to peptide	-4.65018	-2.17856	12/298	154,890,948,1393,3158,4609,4929,5166,5313,51762,55107,55532,847,1605,3485,3557,4036,5069,6898,7057,10568,167465,8651,64805,4360,5054,6347,7472,81029	ADRB2,CCNA2,CD36,CRHBP,HMGCS2,MYC,NR4A2,PDK4,PKLR,RAB8B,ANO1,SLC30A10,CAT,DAG1,IGFBP2,IL1RN,LRP2,PAPPA,TAT,THBS1,SLC34A2,ZNF366,SOCS1,P2RY12,MRC1,SERPINE1,CCL2,WNT2,WNT5B
17_Member	GO Biological Processes	GO:1901653	cellular response to peptide	-4.65018	-2.17856	12/298	154,890,948,1393,3158,4609,4929,5166,5313,51762,55107,55532	ADRB2,CCNA2,CD36,CRHBP,HMGCS2,MYC,NR4A2,PDK4,PKLR,RAB8B,ANO1,SLC30A10
17_Member	GO Biological Processes	GO:1901652	response to peptide	-4.26408	-1.89966	14/434	154,847,890,948,1393,1605,3158,4609,4929,5166,5313,51762,55107,55532	ADRB2,CAT,CCNA2,CD36,CRHBP,DAG1,HMGCS2,MYC,NR4A2,PDK4,PKLR,RAB8B,ANO1,SLC30A10
17_Member	GO Biological Processes	GO:0009725	response to hormone	-4.20129	-1.86291	19/742	847,890,1393,1605,3158,3485,3557,4036,4609,4929,5069,5166,5313,6898,7057,10568,51762,55532,167465	CAT,CCNA2,CRHBP,DAG1,HMGCS2,IGFBP2,IL1RN,LRP2,MYC,NR4A2,PAPPA,PDK4,PKLR,TAT,THBS1,SLC34A2,RAB8B,SLC30A10,ZNF366
17_Member	GO Biological Processes	GO:0071375	cellular response to peptide hormone stimulus	-3.51939	-1.34003	9/231	890,1393,3158,4609,4929,5166,5313,51762,55532	CCNA2,CRHBP,HMGCS2,MYC,NR4A2,PDK4,PKLR,RAB8B,SLC30A10
17_Member	GO Biological Processes	GO:0043434	response to peptide hormone	-3.40417	-1.24896	11/347	847,890,1393,1605,3158,4609,4929,5166,5313,51762,55532	CAT,CCNA2,CRHBP,DAG1,HMGCS2,MYC,NR4A2,PDK4,PKLR,RAB8B,SLC30A10
17_Member	GO Biological Processes	GO:0071417	cellular response to organonitrogen compound	-3.04085	-0.968319	14/573	154,890,948,1393,3158,4609,4929,5166,5313,8651,51762,55107,55532,64805	ADRB2,CCNA2,CD36,CRHBP,HMGCS2,MYC,NR4A2,PDK4,PKLR,SOCS1,RAB8B,ANO1,SLC30A10,P2RY12
17_Member	GO Biological Processes	GO:1901699	cellular response to nitrogen compound	-2.6451	-0.68758	14/632	154,890,948,1393,3158,4609,4929,5166,5313,8651,51762,55107,55532,64805	ADRB2,CCNA2,CD36,CRHBP,HMGCS2,MYC,NR4A2,PDK4,PKLR,SOCS1,RAB8B,ANO1,SLC30A10,P2RY12
17_Member	GO Biological Processes	GO:0071396	cellular response to lipid	-2.62542	-0.671436	12/499	890,948,1393,1605,3158,4360,4609,5054,5166,6347,7472,81029	CCNA2,CD36,CRHBP,DAG1,HMGCS2,MRC1,MYC,SERPINE1,PDK4,CCL2,WNT2,WNT5B
18_Summary	Reactome Gene Sets	R-HSA-449147	Signaling by Interleukins	-4.56128	-2.12308	15/462	332,948,2247,2939,3557,3662,4609,5803,5896,6347,6648,8651,9173,10068,53833,3433,4502,51330	BIRC5,CD36,FGF2,GSTA2,IL1RN,IRF4,MYC,PTPRZ1,RAG1,CCL2,SOD2,SOCS1,IL1RL1,IL18BP,IL20RB,IFIT2,MT2A,TNFRSF12A
18_Member	Reactome Gene Sets	R-HSA-449147	Signaling by Interleukins	-4.56128	-2.12308	15/462	332,948,2247,2939,3557,3662,4609,5803,5896,6347,6648,8651,9173,10068,53833	BIRC5,CD36,FGF2,GSTA2,IL1RN,IRF4,MYC,PTPRZ1,RAG1,CCL2,SOD2,SOCS1,IL1RL1,IL18BP,IL20RB
18_Member	Reactome Gene Sets	R-HSA-6785807	Interleukin-4 and Interleukin-13 signaling	-4.19401	-1.86291	7/108	332,948,2247,3662,4609,6347,8651	BIRC5,CD36,FGF2,IRF4,MYC,CCL2,SOCS1
18_Member	Reactome Gene Sets	R-HSA-1280215	Cytokine Signaling in Immune system	-3.91655	-1.63432	18/715	332,948,2247,2939,3433,3557,3662,4502,4609,5803,5896,6347,6648,8651,9173,10068,51330,53833	BIRC5,CD36,FGF2,GSTA2,IFIT2,IL1RN,IRF4,MT2A,MYC,PTPRZ1,RAG1,CCL2,SOD2,SOCS1,IL1RL1,IL18BP,TNFRSF12A,IL20RB
19_Summary	WikiPathways	WP691	Tamoxifen metabolism	-4.43649	-2.01923	4/21	1548,1559,6783,6822,57016,6819,1579,6718,54659	CYP2A6,CYP2C9,SULT1E1,SULT2A1,AKR1B10,SULT1C2,CYP4A11,AKR1D1,UGT1A3
19_Member	WikiPathways	WP691	Tamoxifen metabolism	-4.43649	-2.01923	4/21	1548,1559,6783,6822	CYP2A6,CYP2C9,SULT1E1,SULT2A1
19_Member	GO Biological Processes	GO:0034310	primary alcohol catabolic process	-3.49521	-1.32512	3/15	6783,6822,57016	SULT1E1,SULT2A1,AKR1B10
19_Member	WikiPathways	WP692	Sulfation biotransformation reaction	-3.25037	-1.12177	3/18	6783,6819,6822	SULT1E1,SULT1C2,SULT2A1
19_Member	GO Biological Processes	GO:1901616	organic hydroxy compound catabolic process	-3.11664	-1.01972	5/78	1579,6718,6783,6822,57016	CYP4A11,AKR1D1,SULT1E1,SULT2A1,AKR1B10
19_Member	GO Biological Processes	GO:0051923	sulfation	-2.8735	-0.851101	3/24	6783,6819,6822	SULT1E1,SULT1C2,SULT2A1
19_Member	Reactome Gene Sets	R-HSA-156584	Cytosolic sulfonation of small molecules	-2.8735	-0.851101	3/24	6783,6819,6822	SULT1E1,SULT1C2,SULT2A1
19_Member	GO Biological Processes	GO:0046164	alcohol catabolic process	-2.78685	-0.788472	4/55	6718,6783,6822,57016	AKR1D1,SULT1E1,SULT2A1,AKR1B10
19_Member	GO Biological Processes	GO:0008210	estrogen metabolic process	-2.32737	-0.488543	3/37	1559,6783,54659	CYP2C9,SULT1E1,UGT1A3
20_Summary	GO Biological Processes	GO:0042391	regulation of membrane potential	-4.36176	-1.95955	14/425	154,948,1137,3775,3778,3791,4609,6648,7224,8514,10008,30845,56659,63895,2247,4036,6554,6574,10568,55089,55532,56704,162514,6541,23428,55107	ADRB2,CD36,CHRNA4,KCNK1,KCNMA1,KDR,MYC,SOD2,TRPC5,KCNAB2,KCNE3,EHD3,KCNK13,PIEZO2,FGF2,LRP2,SLC10A1,SLC20A1,SLC34A2,SLC38A4,SLC30A10,JPH1,TRPV3,SLC7A1,SLC7A8,ANO1
20_Member	GO Biological Processes	GO:0042391	regulation of membrane potential	-4.36176	-1.95955	14/425	154,948,1137,3775,3778,3791,4609,6648,7224,8514,10008,30845,56659,63895	ADRB2,CD36,CHRNA4,KCNK1,KCNMA1,KDR,MYC,SOD2,TRPC5,KCNAB2,KCNE3,EHD3,KCNK13,PIEZO2
20_Member	GO Biological Processes	GO:0030001	metal ion transport	-3.73157	-1.49846	16/611	1137,2247,3775,3778,4036,6554,6574,7224,8514,10008,10568,55089,55532,56659,56704,162514	CHRNA4,FGF2,KCNK1,KCNMA1,LRP2,SLC10A1,SLC20A1,TRPC5,KCNAB2,KCNE3,SLC34A2,SLC38A4,SLC30A10,KCNK13,JPH1,TRPV3
20_Member	GO Biological Processes	GO:0098655	cation transmembrane transport	-3.03764	-0.967416	15/640	2247,3775,3778,6541,6574,7224,8514,10008,10568,23428,55107,55532,56659,63895,162514	FGF2,KCNK1,KCNMA1,SLC7A1,SLC20A1,TRPC5,KCNAB2,KCNE3,SLC34A2,SLC7A8,ANO1,SLC30A10,KCNK13,PIEZO2,TRPV3
20_Member	GO Biological Processes	GO:0006814	sodium ion transport	-2.19918	-0.395315	6/179	3775,6554,6574,10008,10568,55089	KCNK1,SLC10A1,SLC20A1,KCNE3,SLC34A2,SLC38A4
