# Supplementary material for: IRX3 plays an important role in the pathogenesis of metabolic-associated fatty liver disease by regulating hepatic lipid metabolism
Source: Front Endocrinol (Lausanne). 2022 Jul 26;13:895593. doi: 10.3389/fendo.2022.895593 (PMC9360787; doi:10.3389/fendo.2022.895593)
Supplement: Supplementary file 6 [file Table_4.xlsx]

## Sheet: Sheet1
Table S4.The 4 most significant MCODE components form the PPI network of differentially expressed genes
Network	Annotation
MCODE_1	hsa00830|Retinol metabolism|-17.8;R-HSA-211859|Biological oxidations|-17.1;WP2875|Constitutive androstane receptor pathway|-16.6
MCODE_2	WP455|GPCRs, class A rhodopsin-like|-8.3;R-HSA-418594|G alpha (i) signalling events|-7.9;R-HSA-373076|Class A/1 (Rhodopsin-like receptors)|-7.8
MCODE_3	GO:0048514|blood vessel morphogenesis|-5.6;GO:0001568|blood vessel development|-5.3;GO:0001944|vasculature development|-5.3
MCODE_4	WP3942|PPAR signaling pathway|-8.0;hsa03320|PPAR signaling pathway|-7.8;R-HSA-556833|Metabolism of lipids|-4.8
