# Supplementary material for: IRX3 plays an important role in the pathogenesis of metabolic-associated fatty liver disease by regulating hepatic lipid metabolism
Source: Front Endocrinol (Lausanne). 2022 Jul 26;13:895593. doi: 10.3389/fendo.2022.895593 (PMC9360787; doi:10.3389/fendo.2022.895593)
Supplement: Supplementary file 7 [file Table_5.xlsx]

## Sheet: Sheet1
Table S5.RNAseq data of 13 transcription factors from 331 differentially expressed genes
Gene_ID	Symbol	description	patient-1	patient-2	patient-3	patient-4	patient-5	patient-6	patient-7	Control-A	Control-B	Control-C	Control-D	Control-E	Control-F	Control-G	Control-H	Control-I	G1（MAFLD）	G2（Control）	G2_vs_G1_log2FoldChange	G2_vs_G1_Pvalue	G2_vs_G1_FDR
ENSG00000181827	RFX7	regulatory factor X7	7.60005	8.25643	8.89576	9.01269	8.12811	9.47128	8.47854	8.13775	8.12334	6.72229	7.43589	6.52902	6.46135	6.52356	8.35224	7.07625	8.54898	7.26241	-1.28657	0.000283551	0.181169
ENSG00000153234	NR4A2	nuclear receptor subfamily 4 group A member 2	5.9749	5.75243	6.90482	6.8525	6.61418	5.51128	6.81195	9.04446	6.25911	5.31096	6.28269	8.41888	8.26282	9.79442	8.98225	6.04934	6.34601	7.60055	1.25454	0.00038248	0.212891
ENSG00000198105	ZNF248	zinc finger protein 248	8.94041	8.99259	8.68088	8.60191	7.56544	8.29696	8.48291	8.31184	7.48995	6.55585	7.48003	7.80475	7.85582	5.90689	7.81796	8.24162	8.50873	7.49608	-1.01265	0.00192601	0.409925
ENSG00000137265	IRF4	interferon regulatory factor 4	5.56749	4.2782	5.35469	7.6023	5.13068	6.28222	6.37793	9.05204	7.04168	6.85855	6.96271	6.52902	7.53931	8.59991	6.60407	6.87622	5.99907	7.34039	1.34132	0.00346269	0.480059
ENSG00000185219	ZNF445	zinc finger protein 445	6.85592	7.88744	6.6217	7.27557	6.46021	6.16254	7.93862	6.19468	6.29708	6.12985	6.22457	6.74212	6.65194	6.52356	4.28377	4.67016	7.02886	5.96864	-1.06022	0.00444574	0.528496
ENSG00000136997	MYC	MYC proto-oncogene, bHLH transcription factor	7.44686	7.85197	6.70108	6.81859	9.75265	8.71794	9.12636	9.17503	10.1274	9.97753	8.46033	7.70665	10.6973	10.9285	9.24989	8.15584	8.05935	9.38649	1.32715	0.00697252	0.596986
ENSG00000177508	IRX3	iroquois homeobox 3	6.01179	0	5.82529	4.75249	2.70251	3.98823	4.96679	6.41425	4.02879	7.32168	5.96539	6.09168	7.57113	4.32193	6.60407	6.84733	4.0353	6.12958	2.09428	0.00734021	0.599603
ENSG00000147124	ZNF41	zinc finger protein 41	7.95286	8.04024	8.55834	8.48785	8.05826	8.45305	8.24659	8.08951	8.05294	5.76393	6.45688	8.16815	7.66848	5.32193	6.0265	7.40846	8.25674	6.9952	-1.26154	0.00998186	0.663443
ENSG00000185022	MAFF	MAF bZIP transcription factor F	7.98104	6.46619	7.40114	7.91741	7.96591	6.28222	9.13748	10.5207	8.13387	7.46521	6.80308	8.85157	10.0595	11.2906	7.95996	7.53163	7.59306	8.73513	1.14207	0.013073	0.693633
ENSG00000171295	ZNF440	zinc finger protein 440	4.3608	7.54054	4.42112	6.36537	6.56466	2.57451	5.01582	7.34953	6.93733	7.05289	7.22233	7.80475	6.36298	7.76818	3.96235	7.91253	5.26326	6.93032	1.66706	0.0249939	0.795674
ENSG00000178662	CSRNP3	cysteine and serine rich nuclear protein 3	7.14869	6.4473	5.62275	6.30132	4.71934	6.30501	4.27644	4.41799	5.07417	4.38346	6.03468	0	3.21674	4.16993	5.60447	5.67482	5.83155	4.28625	-1.5453	0.0298697	0.827243
ENSG00000178175	ZNF366	zinc finger protein 366	5.46482	6.34895	5.59531	7.21602	6.59786	5.82687	6.065	4.41799	6.47329	6.01788	4.16251	6.31739	3.74903	4.45943	5.45256	4.20722	6.15926	5.02859	-1.13067	0.0318276	0.847238
ENSG00000116132	PRRX1	paired related homeobox 1	2.09008	4.19003	5.32158	7.69245	3.83009	4.82078	5.53629	5.77403	6.29708	5.06272	7.8311	4.38886	8.03078	7.33092	7.76089	5.91654	4.78304	6.4881	1.70506	0.0464093	0.884257
